# Supplementary material for: Six new species of the genus Laena Dejean from China (Coleoptera, Tenebrionidae, Lagriinae)
Source: Zookeys. 2012 Mar 23;(177):15–36. doi: 10.3897/zookeys.177.2426 (PMC3317615; doi:10.3897/zookeys.177.2426)
Supplement: XML Treatment for Laena [file zookeys.177.2426-treatment1.xml]

<!DOCTYPE tp:taxon-treatment
  PUBLIC "-//TaxonX//DTD Taxonomic Treatment Publishing DTD v0 20100105//EN" "tax-treatment-NSO.dtd">
<tp:taxon-treatment xmlns:tp="http://www.plazi.org/taxpub"><tp:treatment-meta><mixed-citation publication-type="journal"><person-group><name><surname>Xiao-Lin</surname><given-names>Zhao</given-names></name><name><surname>Guo-Dong</surname><given-names>Ren</given-names></name></person-group><article-title>Six new species of the genus 
                    <italic>Laena</italic> Dejean from China (Coleoptera, Tenebrionidae, Lagriinae)</article-title><source>Zookeys</source><day>23</day><month>3</month><year>2012</year><volume>2012</volume><issue>177</issue><fpage>15</fpage><lpage>36</lpage><pub-id pub-id-type="doi">10.3897/zookeys.177.2426</pub-id></mixed-citation></tp:treatment-meta><tp:nomenclature><tp:taxon-name>
                        <tp:taxon-name-part taxon-name-part-type="genus">Laena</tp:taxon-name-part>
                    </tp:taxon-name><tp:taxon-authority>Dejean, 1821</tp:taxon-authority><tp:nomenclature-citation-list><tp:nomenclature-citation><tp:taxon-name>Laena</tp:taxon-name><comment> Dejean, 1821: 64; Latreille, 1829: 39.</comment></tp:nomenclature-citation><tp:nomenclature-citation><tp:taxon-name>Psilolaena</tp:taxon-name><comment> Helier, 1923: 70.</comment></tp:nomenclature-citation><tp:nomenclature-citation><tp:taxon-name>Catolaena</tp:taxon-name><comment> Reitter, 1900: 282.</comment></tp:nomenclature-citation><tp:nomenclature-citation><tp:taxon-name>Ebertius</tp:taxon-name><comment> Jedlička, 1965: 98.</comment></tp:nomenclature-citation></tp:nomenclature-citation-list></tp:nomenclature><tp:treatment-sec sec-type="Type species"><title>Type species.</title><p><italic><tp:taxon-name>Scaurus viennensis</tp:taxon-name></italic> J. Sturm, 1807.</p></tp:treatment-sec><tp:treatment-sec sec-type="Key to the species of Laena in China"><title>Key to the species of <italic><tp:taxon-name>Laena</tp:taxon-name></italic> in China</title><table-wrap content-type="key" position="float" orientation="portrait"><table><tbody><tr><td rowspan="1" colspan="1">1</td><td rowspan="1" colspan="1">Species from the southeastern and south provinces Guizhou, Guangxi, Jiangxi, Fujian and Hainan</td><td rowspan="1" colspan="1">2</td></tr><tr><td rowspan="1" colspan="1">–</td><td rowspan="1" colspan="1">Speicies from the western and central provinces Xizang (=Tibet), Yunnan, Sichuan, Shaanxi, Hubei, Gansu and Henan</td><td rowspan="1" colspan="1">8</td></tr><tr><td rowspan="1" colspan="1">2</td><td rowspan="1" colspan="1">All femora with distinct teeth</td><td rowspan="1" colspan="1">3</td></tr><tr><td rowspan="1" colspan="1">–</td><td rowspan="1" colspan="1">All femora without armature</td><td rowspan="1" colspan="1">5</td></tr><tr><td rowspan="1" colspan="1">3</td><td rowspan="1" colspan="1">All femora each with a tooth</td><td rowspan="1" colspan="1"><italic><tp:taxon-name>Laena dentatocrassa</tp:taxon-name></italic> sp. n.</td></tr><tr><td rowspan="1" colspan="1">–</td><td rowspan="1" colspan="1">All femora each with a pair of unequal teeth</td><td rowspan="1" colspan="1">4</td></tr><tr><td rowspan="1" colspan="1">4</td><td rowspan="1" colspan="1">Lateral margins of pronotum unbordered</td><td rowspan="1" colspan="1"><italic><tp:taxon-name>Laena hlavaci</tp:taxon-name></italic></td></tr><tr><td rowspan="1" colspan="1">–</td><td rowspan="1" colspan="1">Lateral margins of pronotum bordered</td><td rowspan="1" colspan="1"><italic><tp:taxon-name>Laena cooteri</tp:taxon-name></italic></td></tr><tr><td rowspan="1" colspan="1">5</td><td rowspan="1" colspan="1">Basal margin of pronotum nearly as wide as distal margin</td><td rowspan="1" colspan="1"><italic><tp:taxon-name>Laena guangxica</tp:taxon-name></italic></td></tr><tr><td rowspan="1" colspan="1">–</td><td rowspan="1" colspan="1">Basal margin of pronotum distinctly narrower than distal margin</td><td rowspan="1" colspan="1">6</td></tr><tr><td rowspan="1" colspan="1">6</td><td rowspan="1" colspan="1">Pronotum widest in the middle</td><td rowspan="1" colspan="1"><italic><tp:taxon-name>Laena guizhouica</tp:taxon-name></italic></td></tr><tr><td rowspan="1" colspan="1">–</td><td rowspan="1" colspan="1">Pronotum widest anteriorly</td><td rowspan="1" colspan="1">7</td></tr><tr><td rowspan="1" colspan="1">7</td><td rowspan="1" colspan="1">Small body size (5.5–6.0 mm); aedeagus with triangular apicale</td><td rowspan="1" colspan="1"><italic><tp:taxon-name>Laena jiangxica</tp:taxon-name></italic></td></tr><tr><td rowspan="1" colspan="1">–</td><td rowspan="1" colspan="1">Large body size (8.0–8.5 mm); aedeagus with rounder tip of apicale</td><td rowspan="1" colspan="1"><italic><tp:taxon-name>Laena fanjingshanana</tp:taxon-name></italic></td></tr><tr><td rowspan="1" colspan="1">8</td><td rowspan="1" colspan="1">Pronotum with distinctly protruding anterior corners, thus anterior pronotal margin with distinct convex excavation</td><td rowspan="1" colspan="1">9</td></tr><tr><td rowspan="1" colspan="1">–</td><td rowspan="1" colspan="1">Pronotum without protruding anterior corners, anterior pronotal margin straight or at most weakly excavated</td><td rowspan="1" colspan="1">12</td></tr><tr><td rowspan="1" colspan="1">9</td><td rowspan="1" colspan="1">Lateral margins of pronotum unbordered</td><td rowspan="1" colspan="1"><italic><tp:taxon-name>Laena quinquagesima</tp:taxon-name></italic></td></tr><tr><td rowspan="1" colspan="1">–</td><td rowspan="1" colspan="1">Lateral margins of pronotum bordered</td><td rowspan="1" colspan="1">10<!--PageBreak--></td></tr><tr><td rowspan="1" colspan="1">10</td><td rowspan="1" colspan="1">Pronotal surface with distinct impressions, elytral intervals flat with scattered fine punctures</td><td rowspan="1" colspan="1"><italic><tp:taxon-name>Laena basumtsoica</tp:taxon-name></italic></td></tr><tr><td rowspan="1" colspan="1">–</td><td rowspan="1" colspan="1">Pronotal surface flat, without impressions, elytral intervals wrinkled with large and nearly confluent punctures</td><td rowspan="1" colspan="1">11</td></tr><tr><td rowspan="1" colspan="1">11</td><td rowspan="1" colspan="1">Body length 7.0 mm, male posterior tibiae interiorly without granules, aedeagus with broad, spade-like apicale</td><td rowspan="1" colspan="1"><italic><tp:taxon-name>Laena janatai</tp:taxon-name></italic></td></tr><tr><td rowspan="1" colspan="1">–</td><td rowspan="1" colspan="1">Body length 6.0–6.5 mm, male posterior tibiae interiorly with granules, aedeagus with longer apicale with knob-like tip</td><td rowspan="1" colspan="1"><italic><tp:taxon-name>Laena michaeli</tp:taxon-name></italic></td></tr><tr><td rowspan="1" colspan="1">12</td><td rowspan="1" colspan="1">Elytral interval VII keel-like and pronounced, lateral intervals VIII and IX not or indistinctly visible in dorsal view, internal intervals between these keel-like intervals flat or nearly flat</td><td rowspan="1" colspan="1">13</td></tr><tr><td rowspan="1" colspan="1">–</td><td rowspan="1" colspan="1">Elytral interval VII not keel-like, sometimes interval VII distinctly convex or sometimes intervals III, V and VII convex, but interval VII not separating the joint elytra in a flat interior part and a vertical lateral part</td><td rowspan="1" colspan="1">23</td></tr><tr><td rowspan="1" colspan="1">13</td><td rowspan="1" colspan="1">All femora in both sexes with distinct teeth or angles</td><td rowspan="1" colspan="1">14</td></tr><tr><td rowspan="1" colspan="1">–</td><td rowspan="1" colspan="1">All femora in both sexes completely without armature</td><td rowspan="1" colspan="1">15</td></tr><tr><td rowspan="1" colspan="1">14</td><td rowspan="1" colspan="1">All femora with distinct angles but without teeth, lateral margins of pronotum unbordered and rounded</td><td rowspan="1" colspan="1"><italic><tp:taxon-name>Laena kubani</tp:taxon-name></italic></td></tr><tr><td rowspan="1" colspan="1">–</td><td rowspan="1" colspan="1">All femora with distinct teeth, lateral margins of pronotum bordered</td><td rowspan="1" colspan="1"><italic><tp:taxon-name>Laena dabashanica</tp:taxon-name></italic></td></tr><tr><td rowspan="1" colspan="1">15</td><td rowspan="1" colspan="1">Elytral interval VII keel-like, swollen and knob-like in the humeral region</td><td rowspan="1" colspan="1">16</td></tr><tr><td rowspan="1" colspan="1">–</td><td rowspan="1" colspan="1">Elytral interval VII keel-like over its total length and not swollen in the humeral region</td><td rowspan="1" colspan="1">18</td></tr><tr><td rowspan="1" colspan="1">16</td><td rowspan="1" colspan="1">Joint elytra about twice as long as wide; elytra with rows of fine punctures extinguishing in the posterior part; elytral intervals dull and without setation; aedeagus with long apicale</td><td rowspan="1" colspan="1"><italic><tp:taxon-name>Laena mirabilis</tp:taxon-name></italic></td></tr><tr><td rowspan="1" colspan="1">–</td><td rowspan="1" colspan="1">Joint elytra about 1.6 times as long as wide; elytra with rows of large punctures; elytral intervals shining and with adpressed setation; aedeagus with broad apicale</td><td rowspan="1" colspan="1">17</td></tr><tr><td rowspan="1" colspan="1">17</td><td rowspan="1" colspan="1">Body length 8.8–9.5 mm; elytral intervals wrinkled and with dense and coarse punctation; posterior tibiae of males armed with spines</td><td rowspan="1" colspan="1"><italic><tp:taxon-name>Laena mulica</tp:taxon-name></italic></td></tr><tr><td rowspan="1" colspan="1">–</td><td rowspan="1" colspan="1">Body length 7.0–7.5 mm; elytral intervals flat with fine punctation; posterior tibiae of males without spines</td><td rowspan="1" colspan="1"><italic><tp:taxon-name>Laena maowenica</tp:taxon-name></italic></td></tr><tr><td rowspan="1" colspan="1">18</td><td rowspan="1" colspan="1">Body length 4.7–5.2 mm; lateral margins of pronotum crenulated</td><td rowspan="1" colspan="1"><italic><tp:taxon-name>Laena yajiangica</tp:taxon-name></italic></td></tr><tr><td rowspan="1" colspan="1">–</td><td rowspan="1" colspan="1">Body length over 6.0 mm; lateral margins of pronotum smooth</td><td rowspan="1" colspan="1">19</td></tr><tr><td rowspan="1" colspan="1">19</td><td rowspan="1" colspan="1">Pronotum besides impressions flat, so disc on the same level as lateral margins</td><td rowspan="1" colspan="1">20</td></tr><tr><td rowspan="1" colspan="1">–</td><td rowspan="1" colspan="1">Pronotum besides impressions more or less convex, so disc higher than lateral margins</td><td rowspan="1" colspan="1">21</td></tr><tr><td rowspan="1" colspan="1">20</td><td rowspan="1" colspan="1">Base of pronotum with distinct impression (besides other impressions), this base distinctly narrower than anterior margin with protruding anterior corners; apicale of aedeagus broad, spade-like</td><td rowspan="1" colspan="1"><italic><tp:taxon-name>Laena yulongica</tp:taxon-name></italic></td></tr><tr><td rowspan="1" colspan="1"><!--PageBreak-->–</td><td rowspan="1" colspan="1">Base of pronotum without distinct impression, this base about as wide as anterior margin with rounded anterior corners;  apicale of aedeagus longer, triangular</td><td rowspan="1" colspan="1"><italic><tp:taxon-name>Laena bowaica</tp:taxon-name></italic></td></tr><tr><td rowspan="1" colspan="1">21</td><td rowspan="1" colspan="1">Pronotum and elytra shining; pronotum strongly convex with distinct lateral border, basal margin bent downwards; elytra rows with fine punctures</td><td rowspan="1" colspan="1"><italic><tp:taxon-name>Laena haigouica</tp:taxon-name></italic></td></tr><tr><td rowspan="1" colspan="1">–</td><td rowspan="1" colspan="1">Pronotum and elytra dull; pronotum feebly convex with marked but unbordered lateral margins, basal margin not bent downwards; elytral rows with large punctures</td><td rowspan="1" colspan="1">22</td></tr><tr><td rowspan="1" colspan="1">22</td><td rowspan="1" colspan="1">Base of pronotum distinctly narrower than anterior margin; punctures of elytral intervals as large as puntures of the rows; apicale of aedeagus triangular</td><td rowspan="1" colspan="1"><italic><tp:taxon-name>Laena habashanica</tp:taxon-name></italic></td></tr><tr><td rowspan="1" colspan="1">–</td><td rowspan="1" colspan="1">Base of pronotum about as wide as anterior margin; punctures of elytral intervals distinctly smaller than puntures of the rows; apicale of aedeagus spade-like</td><td rowspan="1" colspan="1"><italic><tp:taxon-name>Laena schuelkei</tp:taxon-name></italic></td></tr><tr><td rowspan="1" colspan="1">23</td><td rowspan="1" colspan="1">All femora or at least anterior femora in both sexes medially with teeth or distinct angles</td><td rowspan="1" colspan="1">24</td></tr><tr><td rowspan="1" colspan="1">–</td><td rowspan="1" colspan="1">All femora without distinct modifications</td><td rowspan="1" colspan="1">53</td></tr><tr><td rowspan="1" colspan="1">24</td><td rowspan="1" colspan="1">Elytra (not pronotum) without any setation in the elytral rows and intervals</td><td rowspan="1" colspan="1">25</td></tr><tr><td rowspan="1" colspan="1">–</td><td rowspan="1" colspan="1">Elytra with long erect or short adpressed setae in the elytral rows and or in the elytral intervals</td><td rowspan="1" colspan="1">32</td></tr><tr><td rowspan="1" colspan="1">25</td><td rowspan="1" colspan="1">Only anterior femora with distinct angles, middle and posterior femora without armature</td><td rowspan="1" colspan="1"><italic><tp:taxon-name>Laena jinpingica</tp:taxon-name></italic></td></tr><tr><td rowspan="1" colspan="1">–</td><td rowspan="1" colspan="1">All femora with distinct teeth</td><td rowspan="1" colspan="1">26</td></tr><tr><td rowspan="1" colspan="1">26</td><td rowspan="1" colspan="1">Posterior tibiae of males without distinct modifications</td><td rowspan="1" colspan="1">27</td></tr><tr><td rowspan="1" colspan="1">–</td><td rowspan="1" colspan="1">Posterior tibiae of males with modifications (hooked interior apex or medially with tooth or dilatation)</td><td rowspan="1" colspan="1">30</td></tr><tr><td rowspan="1" colspan="1">27</td><td rowspan="1" colspan="1">Lateral margins of pronotum unbordered</td><td rowspan="1" colspan="1">28</td></tr><tr><td rowspan="1" colspan="1">–</td><td rowspan="1" colspan="1">Lateral margins of pronotum bordered</td><td rowspan="1" colspan="1">29</td></tr><tr><td rowspan="1" colspan="1">28</td><td rowspan="1" colspan="1">Body length 6.2–7.5 mm, aedeagus with longer apicale with rounded finger-like tip</td><td rowspan="1" colspan="1"><italic><tp:taxon-name>Laena smetanai</tp:taxon-name></italic></td></tr><tr><td rowspan="1" colspan="1">–</td><td rowspan="1" colspan="1">Body length 7.5–8.5 mm, aedeagus with broad apicale with blunt tip</td><td rowspan="1" colspan="1"><italic><tp:taxon-name>Laena bohrni</tp:taxon-name></italic></td></tr><tr><td rowspan="1" colspan="1">29</td><td rowspan="1" colspan="1">Basal margin of pronotum distinctly narrower than distal margin, pronotum cordiform; aedeagus with longer triangular apicale; anterior femora of males of similar size as middle and posterior femora, anterior femora besides hook-like tooth with rounded anterior corner</td><td rowspan="1" colspan="1"><italic><tp:taxon-name>Laena chinensis</tp:taxon-name></italic></td></tr><tr><td rowspan="1" colspan="1">–</td><td rowspan="1" colspan="1">Basal margin of pronotum as wide as distal margin, pronotum subquadrate; aedeagus with broader spade-like apical; anterior femora of males extraordinary thick and besides broad tooth with additional tooth-like anterior corner</td><td rowspan="1" colspan="1"><italic><tp:taxon-name>Laena sehnali</tp:taxon-name></italic><!--PageBreak--></td></tr><tr><td rowspan="1" colspan="1">30</td><td rowspan="1" colspan="1">Posterior tibiae of males with distinctly hooked inner apex, medial side with granules; apicale of aedeagus about twice as long as wide</td><td rowspan="1" colspan="1"><italic><tp:taxon-name>Laena turnai</tp:taxon-name></italic></td></tr><tr><td rowspan="1" colspan="1">–</td><td rowspan="1" colspan="1">Posterior tibiae of males medially dilatated or with teeth, without granules; apicale of aedeagus subquadrate</td><td rowspan="1" colspan="1">31</td></tr><tr><td rowspan="1" colspan="1">31</td><td rowspan="1" colspan="1">Elytral inervals with distinct punctation; male anterior tibiae with parallel inner side; male posterior tibiae medially with tooth</td><td rowspan="1" colspan="1"><italic><tp:taxon-name>Laena tabanai</tp:taxon-name></italic></td></tr><tr><td rowspan="1" colspan="1">–</td><td rowspan="1" colspan="1">Elytral inervals only with very fine and scattered punctures; male anterior tibiae medially with dilatation; male posterior tibiae medially with rounded dilatation</td><td rowspan="1" colspan="1"><italic><tp:taxon-name>Laena hubeica</tp:taxon-name></italic></td></tr><tr><td rowspan="1" colspan="1">32</td><td rowspan="1" colspan="1">Only anterior femora with teeth, medial and posterior tibiae without modifications</td><td rowspan="1" colspan="1">33</td></tr><tr><td rowspan="1" colspan="1">–</td><td rowspan="1" colspan="1">All femora with teeth or at least with distinct angles</td><td rowspan="1" colspan="1">34</td></tr><tr><td rowspan="1" colspan="1">33</td><td rowspan="1" colspan="1">Anterior tibiae of males with parallel-sided broadened anterior part; posterior tibiae of males without hooked inner apex</td><td rowspan="1" colspan="1"><italic><tp:taxon-name>Laena quadrata</tp:taxon-name></italic> sp. n.</td></tr><tr><td rowspan="1" colspan="1">–</td><td rowspan="1" colspan="1">Anterior tibiae of males without modifications; posterior tibiae of males with hooked inner apex</td><td rowspan="1" colspan="1"><italic><tp:taxon-name>Laena yasuakii</tp:taxon-name></italic></td></tr><tr><td rowspan="1" colspan="1">34</td><td rowspan="1" colspan="1">Male dorsal side with green metallic shine</td><td rowspan="1" colspan="1"><italic><tp:taxon-name>Laena chiloriluxa</tp:taxon-name></italic> sp. n.</td></tr><tr><td rowspan="1" colspan="1">–</td><td rowspan="1" colspan="1">Male dorsal side without green metallic shine</td><td rowspan="1" colspan="1">35</td></tr><tr><td rowspan="1" colspan="1">35</td><td rowspan="1" colspan="1">Middle femora each with a pair of teeth</td><td rowspan="1" colspan="1"><italic><tp:taxon-name>Laena dentata</tp:taxon-name></italic> sp. n.</td></tr><tr><td rowspan="1" colspan="1">–</td><td rowspan="1" colspan="1">Middle femora each with a tooth</td><td rowspan="1" colspan="1">36</td></tr><tr><td rowspan="1" colspan="1">36</td><td rowspan="1" colspan="1">Body length 9.3–9.6 mm; elytra with dense and large punctation of the intervals, so the elytral intervals are indistinct</td><td rowspan="1" colspan="1"><italic><tp:taxon-name>Laena shaluica</tp:taxon-name></italic></td></tr><tr><td rowspan="1" colspan="1">–</td><td rowspan="1" colspan="1">Body length less than 8.0 mm; elytra with distinct elytral rows and separated intervals</td><td rowspan="1" colspan="1">37</td></tr><tr><td rowspan="1" colspan="1">37</td><td rowspan="1" colspan="1">Lateral margins of pronotum distinctly bordered</td><td rowspan="1" colspan="1">38</td></tr><tr><td rowspan="1" colspan="1">–</td><td rowspan="1" colspan="1">Lateral margins of pronotum unbordered, sometimes feebly marked</td><td rowspan="1" colspan="1">41</td></tr><tr><td rowspan="1" colspan="1">38</td><td rowspan="1" colspan="1">Eyes prominent; pronotum cordiform with the basal margin distinctly narrower than anterior margin; body length 6.6–7.9 mm</td><td rowspan="1" colspan="1"><italic><tp:taxon-name>Laena angulifemoralis</tp:taxon-name></italic></td></tr><tr><td rowspan="1" colspan="1">–</td><td rowspan="1" colspan="1">Eyes not prominent; pronotum subquadrate with the basal margin as wide as the anterior margin; body length 3.5–6.0 mm</td><td rowspan="1" colspan="1">39</td></tr><tr><td rowspan="1" colspan="1">39</td><td rowspan="1" colspan="1">Pronotum and elytra with erect and long setation; apicale of aedeagus short and broad</td><td rowspan="1" colspan="1"><italic><tp:taxon-name>Laena luguica</tp:taxon-name></italic></td></tr><tr><td rowspan="1" colspan="1">–</td><td rowspan="1" colspan="1">Pronotum and elytra with short and adpressed setation; apicale of aedeagus long and triangular</td><td rowspan="1" colspan="1">40</td></tr><tr><td rowspan="1" colspan="1">40</td><td rowspan="1" colspan="1">Pronotum widest in the middle</td><td rowspan="1" colspan="1"><italic><tp:taxon-name>Laena formaneki</tp:taxon-name></italic></td></tr><tr><td rowspan="1" colspan="1">–</td><td rowspan="1" colspan="1">Pronotum widest near the anterior corners</td><td rowspan="1" colspan="1"><italic><tp:taxon-name>Laena farkaci</tp:taxon-name></italic></td></tr><tr><td rowspan="1" colspan="1">41</td><td rowspan="1" colspan="1">Pronotum with coarse, partly confluent punctation, surface of pronotum wrinkled or uneven</td><td rowspan="1" colspan="1">42</td></tr><tr><td rowspan="1" colspan="1">–</td><td rowspan="1" colspan="1">Pronotum with fine punctation, punctures always distinctly separated, surface of pronotum smooth</td><td rowspan="1" colspan="1">45</td></tr><tr><td rowspan="1" colspan="1">42</td><td rowspan="1" colspan="1">Odd-numbered elytral intervals distinctly convex; all femora with distinct teeth</td><td rowspan="1" colspan="1"><italic><tp:taxon-name>Laena ganzica</tp:taxon-name></italic></td></tr><tr><td rowspan="1" colspan="1"><!--PageBreak-->–</td><td rowspan="1" colspan="1">All elytral intervals homogeneous, either all slightly convex or all flat; femora only with angles, the latter partly reduced</td><td rowspan="1" colspan="1">43</td></tr><tr><td rowspan="1" colspan="1">43</td><td rowspan="1" colspan="1">Pronotum subquadrate with the basal margin as wide as the anterior margin; male anterior tibiae medially with distinct tooth</td><td rowspan="1" colspan="1"><italic><tp:taxon-name>Laena ludingca</tp:taxon-name></italic></td></tr><tr><td rowspan="1" colspan="1">–</td><td rowspan="1" colspan="1">Pronotum cordiform with the basal margin narrower than the anterior margin; male anterior tibiae without modification</td><td rowspan="1" colspan="1">44</td></tr><tr><td rowspan="1" colspan="1">44</td><td rowspan="1" colspan="1">Elytral intervals densely scattered with large and confluent punctures; aedeagus with broad apical with blunt tip</td><td rowspan="1" colspan="1"><italic><tp:taxon-name>Laena jizushana</tp:taxon-name></italic></td></tr><tr><td rowspan="1" colspan="1">–</td><td rowspan="1" colspan="1">Elytral intervals with a row of separated small punctures; aedeagus with triangular apicale</td><td rowspan="1" colspan="1"><italic><tp:taxon-name>Laena yufengsi</tp:taxon-name></italic></td></tr><tr><td rowspan="1" colspan="1">45</td><td rowspan="1" colspan="1">Pronotum and elytra with dull shagreened surface and with long, dense and erect setation</td><td rowspan="1" colspan="1"><italic><tp:taxon-name>Laena qinlingica</tp:taxon-name></italic></td></tr><tr><td rowspan="1" colspan="1">–</td><td rowspan="1" colspan="1">Pronotum and elytra with shining surface and with sparser short and adpressed setation</td><td rowspan="1" colspan="1">46</td></tr><tr><td rowspan="1" colspan="1">46</td><td rowspan="1" colspan="1">Pronotum with fine and sparse punctation; pronotal punctures distinctly smaller than punctures of the elytral rows</td><td rowspan="1" colspan="1"><italic><tp:taxon-name>Laena lisuorum</tp:taxon-name></italic></td></tr><tr><td rowspan="1" colspan="1">–</td><td rowspan="1" colspan="1">Pronotum with large punctures, which are of similar size as those of the elytral rows</td><td rowspan="1" colspan="1">47</td></tr><tr><td rowspan="1" colspan="1">47</td><td rowspan="1" colspan="1">Pronotum cordiform, basal margin distinctly narrower than anterior  margin</td><td rowspan="1" colspan="1">48</td></tr><tr><td rowspan="1" colspan="1">–</td><td rowspan="1" colspan="1">Pronotum either subquadrate or trapezoid, basal margin as wide as or only slightly narrower than anterior margin</td><td rowspan="1" colspan="1">49</td></tr><tr><td rowspan="1" colspan="1">48</td><td rowspan="1" colspan="1">Joint elytra oval; aedeagus with longer triangular apicale</td><td rowspan="1" colspan="1"><italic><tp:taxon-name>Laena wolongica</tp:taxon-name></italic></td></tr><tr><td rowspan="1" colspan="1">–</td><td rowspan="1" colspan="1">Joint elytra longer and parallel; aedeagus with broad apicale with blunt tip</td><td rowspan="1" colspan="1"><italic><tp:taxon-name>Laena barkamica</tp:taxon-name></italic></td></tr><tr><td rowspan="1" colspan="1">49</td><td rowspan="1" colspan="1">Pronotum widest in the middle</td><td rowspan="1" colspan="1">50</td></tr><tr><td rowspan="1" colspan="1">–</td><td rowspan="1" colspan="1">Pronotum widest before the middle (three quite similar species, compare body length, dorsal punctation, setation and shape of aedeagus and distribution)</td><td rowspan="1" colspan="1">51</td></tr><tr><td rowspan="1" colspan="1">50</td><td rowspan="1" colspan="1">Body length 3.7–3.8 mm; posterior tibiae of males only with finely hooked interior apex; aedeagus with longer triangular apicale</td><td rowspan="1" colspan="1"><italic><tp:taxon-name>Laena daxueica</tp:taxon-name></italic></td></tr><tr><td rowspan="1" colspan="1">–</td><td rowspan="1" colspan="1">Body length 5.0 mm; posterior tibiae of males with finely hooked interior apex and medially swollen in the middle; aedeagus with broader apicale with blunt apex</td><td rowspan="1" colspan="1"><italic><tp:taxon-name>Laena cylindrica</tp:taxon-name></italic></td></tr><tr><td rowspan="1" colspan="1">51</td><td rowspan="1" colspan="1">Body length above 5.5 mm. –Shaanxi and N Sichuan</td><td rowspan="1" colspan="1"><italic><tp:taxon-name>Laena fengileana</tp:taxon-name></italic></td></tr><tr><td rowspan="1" colspan="1">–</td><td rowspan="1" colspan="1">Body length 3.0–4.2 mm. –S Tibet and Yunnan</td><td rowspan="1" colspan="1">52</td></tr><tr><td rowspan="1" colspan="1">52</td><td rowspan="1" colspan="1">Punctures of elytral intervals smaller than pronotal punctures; punctures of elytral rows without setae, only elytral intervals with setae. –S Tibet</td><td rowspan="1" colspan="1"><italic><tp:taxon-name>Laena gracilis</tp:taxon-name></italic></td></tr><tr><td rowspan="1" colspan="1">–</td><td rowspan="1" colspan="1">Punctures of elytral rows equal in size to pronotal punctures, each puncture bearing a seta, intervals with a row of fine punctures bearing a similar seta. –Yunnan</td><td rowspan="1" colspan="1"><italic><tp:taxon-name>Laena septuagesima</tp:taxon-name></italic><!--PageBreak--></td></tr><tr><td rowspan="1" colspan="1">53</td><td rowspan="1" colspan="1">Small species (4.2–6.0 mm) with distinctly dull surface and pronotum with coarse and confluent punctation</td><td rowspan="1" colspan="1">54</td></tr><tr><td rowspan="1" colspan="1">–</td><td rowspan="1" colspan="1">Small and large species; if body length below 6.0 mm then with shining surface and pronotum with separated punctation</td><td rowspan="1" colspan="1">55</td></tr><tr><td rowspan="1" colspan="1">54</td><td rowspan="1" colspan="1">Elytral intervals III, V and VII distinctly but equally convex, other elytral intervals flat; lateral margins of pronotum marked and crenulated but unbordered; aedeagus with longer triangular apicale</td><td rowspan="1" colspan="1"><italic><tp:taxon-name>Laena davidi</tp:taxon-name></italic></td></tr><tr><td rowspan="1" colspan="1">–</td><td rowspan="1" colspan="1">Elytral intervals III and V slightly, VII distinctly convex, intervals with rows of distinct granules; lateral margins of pronotum not bordered and not marked; aedeagus with broad spade-like apicale</td><td rowspan="1" colspan="1"><italic><tp:taxon-name>Laena gaoligongica</tp:taxon-name></italic></td></tr><tr><td rowspan="1" colspan="1">55</td><td rowspan="1" colspan="1">Elytra (not pronotum) without any setation or with very short setation in the elytral rows and or intervals (setae not distinctly longer than a diameter of the punctures in the rows)</td><td rowspan="1" colspan="1">56</td></tr><tr><td rowspan="1" colspan="1">–</td><td rowspan="1" colspan="1">Elytra with distinct adpressed shorter or erect longer setation in the elytral rows and/or intervals</td><td rowspan="1" colspan="1">84</td></tr><tr><td rowspan="1" colspan="1">56</td><td rowspan="1" colspan="1">Punctation of elytra confused, surface not distinctly separated in elytral rows and intervals</td><td rowspan="1" colspan="1">57</td></tr><tr><td rowspan="1" colspan="1">–</td><td rowspan="1" colspan="1">Elytra always with distinct elytral rows and punctate or impunctate intervals, sometimes punctures in the intervals as large as in the rows, sometimes the elytral rows extinguished in the posterior part of the elytra</td><td rowspan="1" colspan="1">59</td></tr><tr><td rowspan="1" colspan="1">57</td><td rowspan="1" colspan="1">Body length 5.5–6.2 mm; punctation on pronotum and elytra distinctly separated, surface shining</td><td rowspan="1" colspan="1"><italic><tp:taxon-name>Laena heinzi</tp:taxon-name></italic></td></tr><tr><td rowspan="1" colspan="1">–</td><td rowspan="1" colspan="1">Body length 6.5–8.0 mm; punctation on pronotum and elytra confluent, surface dull</td><td rowspan="1" colspan="1">58</td></tr><tr><td rowspan="1" colspan="1">58</td><td rowspan="1" colspan="1">Pronotum distinctly broader than long; elytra 1.5 times as long as wide, widest in posterior third</td><td rowspan="1" colspan="1"><italic><tp:taxon-name>Laena businskyorum</tp:taxon-name></italic></td></tr><tr><td rowspan="1" colspan="1">–</td><td rowspan="1" colspan="1">Pronotum nearly as wide as long; elytra 1.8 times as long as wide, widest in the middle; few differences, but no intermediate forms known</td><td rowspan="1" colspan="1"><italic><tp:taxon-name>Laena deqenica</tp:taxon-name></italic></td></tr><tr><td rowspan="1" colspan="1">59</td><td rowspan="1" colspan="1">Elytral intervals besides the puncture rows with distinct punctation, these punctures densely scattered and about half as large as punctures in the rows</td><td rowspan="1" colspan="1"><italic><tp:taxon-name>Laena safraneki</tp:taxon-name></italic></td></tr><tr><td rowspan="1" colspan="1">–</td><td rowspan="1" colspan="1">Elytral intervals between the puncture rows without distinct punctation or only with an indistinct row of very fine punctures</td><td rowspan="1" colspan="1">60</td></tr><tr><td rowspan="1" colspan="1">60</td><td rowspan="1" colspan="1">Small species (4.4–6.6 mm) from Tibet with a flat and subquadrate pronotum, pronotal disc smooth and without impressions, lateral pronotal margin bordered</td><td rowspan="1" colspan="1">61</td></tr><tr><td rowspan="1" colspan="1">–</td><td rowspan="1" colspan="1">Smaller and larger species with different structure of the pronotum; if with similar pronotum then not from Tibet, if from Tibet then with a different pronotum</td><td rowspan="1" colspan="1">64</td></tr><tr><td rowspan="1" colspan="1">61</td><td rowspan="1" colspan="1">Male tibiae without secondary sexual characters</td><td rowspan="1" colspan="1">62</td></tr><tr><td rowspan="1" colspan="1">–</td><td rowspan="1" colspan="1">Anterior and/or posterior male tibiae with secondary sexual characters</td><td rowspan="1" colspan="1">63</td></tr><tr><td rowspan="1" colspan="1">62</td><td rowspan="1" colspan="1">Pronotum with rounded lateral margins; elytral punctures larger, distance sometimes only about 1 diameter</td><td rowspan="1" colspan="1"><italic><tp:taxon-name>Laena alticola</tp:taxon-name></italic></td></tr><tr><td rowspan="1" colspan="1"><!--PageBreak-->–</td><td rowspan="1" colspan="1">Pronotum with parallel lateral margins; elytral punctures finer, distance always over 2 diameter; few differences, but no intermediate forms known</td><td rowspan="1" colspan="1"><italic><tp:taxon-name>Laena parallelocollis</tp:taxon-name></italic></td></tr><tr><td rowspan="1" colspan="1">63</td><td rowspan="1" colspan="1">Anterior and posterior tibiae of males swollen medially; apicale of aedeagus broad with blunt tip</td><td rowspan="1" colspan="1"><italic><tp:taxon-name>Laena tuntalica</tp:taxon-name></italic></td></tr><tr><td rowspan="1" colspan="1">–</td><td rowspan="1" colspan="1">Anterior tibiae of males slightly excavated medially; apicale of aedeagus narrower and triangular</td><td rowspan="1" colspan="1"><italic><tp:taxon-name>Laena cholanica</tp:taxon-name></italic></td></tr><tr><td rowspan="1" colspan="1">64</td><td rowspan="1" colspan="1">Large species (7.8–10.3 mm) with long and parallel elytra, with a flat subquadrate pronotum with bordered lateral margins, and with a row of distinct spines interiorly in the distal half of the male posterior tibiae</td><td rowspan="1" colspan="1">65</td></tr><tr><td rowspan="1" colspan="1">–</td><td rowspan="1" colspan="1">Larger or smaller species with a different combination of these characters</td><td rowspan="1" colspan="1">68</td></tr><tr><td rowspan="1" colspan="1">65</td><td rowspan="1" colspan="1">Pronotum about 1.1–1.3 times as broad as long; apicale of aedeagus broad and with blunt tip</td><td rowspan="1" colspan="1">66</td></tr><tr><td rowspan="1" colspan="1">–</td><td rowspan="1" colspan="1">Pronotum about as wide as long; apicale of aedeagus triangular</td><td rowspan="1" colspan="1">67</td></tr><tr><td rowspan="1" colspan="1">66</td><td rowspan="1" colspan="1">Pronotum widest before the middle; male anterior tibiae without modification</td><td rowspan="1" colspan="1"><italic><tp:taxon-name>Laena tryznai</tp:taxon-name></italic></td></tr><tr><td rowspan="1" colspan="1">–</td><td rowspan="1" colspan="1">Pronotum widest behind the middle; male anterior tibiae excavated medially</td><td rowspan="1" colspan="1"><italic><tp:taxon-name>Laena kalabi</tp:taxon-name></italic></td></tr><tr><td rowspan="1" colspan="1">67</td><td rowspan="1" colspan="1">Pronotum with parallel sides; posterior tibiae of males besides spines distally somewhat swollen but wihtout distinctly hooked inner apex</td><td rowspan="1" colspan="1"><italic><tp:taxon-name>Laena dickorei</tp:taxon-name></italic></td></tr><tr><td rowspan="1" colspan="1">–</td><td rowspan="1" colspan="1">Pronotum with rounded sides; posterior tibiae of males besides spines distally somewhat swollen and with distinctly hooked inner apex</td><td rowspan="1" colspan="1"><italic><tp:taxon-name>Laena gyamdaica</tp:taxon-name></italic></td></tr><tr><td rowspan="1" colspan="1">68</td><td rowspan="1" colspan="1">Lateral margins of pronotum completely unbordered and also not marked</td><td rowspan="1" colspan="1">69</td></tr><tr><td rowspan="1" colspan="1">–</td><td rowspan="1" colspan="1">Lateral margins of pronotum completely or at least partly bordered</td><td rowspan="1" colspan="1">71</td></tr><tr><td rowspan="1" colspan="1">69</td><td rowspan="1" colspan="1">Body small-sized (3.8–4.8 mm); pronotum cordiform, basal margin distinctly narrower than anterior margin</td><td rowspan="1" colspan="1"><italic><tp:taxon-name>Laena diancangica</tp:taxon-name></italic></td></tr><tr><td rowspan="1" colspan="1">–</td><td rowspan="1" colspan="1">Body medium-sized (6.5–8.8 mm); pronotum round</td><td rowspan="1" colspan="1">70</td></tr><tr><td rowspan="1" colspan="1">70</td><td rowspan="1" colspan="1">Anterior tibiae of males medially with a distinct tooth; joint elytra of oval shape</td><td rowspan="1" colspan="1"><italic><tp:taxon-name>Laena schusteri</tp:taxon-name></italic></td></tr><tr><td rowspan="1" colspan="1">–</td><td rowspan="1" colspan="1">Anterior tibiae of males without modification; joint elytra long and parallel</td><td rowspan="1" colspan="1"><italic><tp:taxon-name>Laena hengduanica</tp:taxon-name></italic></td></tr><tr><td rowspan="1" colspan="1">71</td><td rowspan="1" colspan="1">Posterior tibiae of males medially with a distinct hump-like dilatation shortly before apex</td><td rowspan="1" colspan="1"><italic><tp:taxon-name>Laena baishuica</tp:taxon-name></italic></td></tr><tr><td rowspan="1" colspan="1">–</td><td rowspan="1" colspan="1">Posterior tibiae of males with different modification or without secondary sexual characters</td><td rowspan="1" colspan="1">72</td></tr><tr><td rowspan="1" colspan="1">72</td><td rowspan="1" colspan="1">Posterior tibiae of males medially with a single spine shortly before apex</td><td rowspan="1" colspan="1"><italic><tp:taxon-name>Laena naxiorum</tp:taxon-name></italic></td></tr><tr><td rowspan="1" colspan="1">–</td><td rowspan="1" colspan="1">Posterior tibiae of males with different modification or without secondary sexual characters</td><td rowspan="1" colspan="1">73</td></tr><tr><td rowspan="1" colspan="1">73</td><td rowspan="1" colspan="1">All tibiae in male without distinct modifications</td><td rowspan="1" colspan="1">74</td></tr><tr><td rowspan="1" colspan="1">–</td><td rowspan="1" colspan="1">Anterior and/or posterior tibiae in male modified</td><td rowspan="1" colspan="1">78</td></tr><tr><td rowspan="1" colspan="1">74</td><td rowspan="1" colspan="1">Pronotum cordiform, basal margin of pronotum distinctly narrower than anterior margin</td><td rowspan="1" colspan="1">75<!--PageBreak--></td></tr><tr><td rowspan="1" colspan="1">–</td><td rowspan="1" colspan="1">Pronotum broad, subquadrate or round, basal margin not distinctly narrower than anterior margin</td><td rowspan="1" colspan="1">76</td></tr><tr><td rowspan="1" colspan="1">75</td><td rowspan="1" colspan="1">Body length 4.6 mm; aedeagus with long triangular apicale</td><td rowspan="1" colspan="1"><italic><tp:taxon-name>Laena zogqenica</tp:taxon-name></italic></td></tr><tr><td rowspan="1" colspan="1">–</td><td rowspan="1" colspan="1">Body length 6.0–8.5 mm; aedeagus with spade-like apicale with blunt tip</td><td rowspan="1" colspan="1"><italic><tp:taxon-name>Laena fouquei</tp:taxon-name></italic></td></tr><tr><td rowspan="1" colspan="1">76</td><td rowspan="1" colspan="1">Pronotum flat and subquadrate</td><td rowspan="1" colspan="1">77</td></tr><tr><td rowspan="1" colspan="1">–</td><td rowspan="1" colspan="1">Pronotum convex and round</td><td rowspan="1" colspan="1"><italic><tp:taxon-name>Laena langmusica</tp:taxon-name></italic></td></tr><tr><td rowspan="1" colspan="1">77</td><td rowspan="1" colspan="1">Pronotum with large but sparse punctation; aedeagus with triangular apicale with acute tip</td><td rowspan="1" colspan="1"><italic><tp:taxon-name>Laena alesi</tp:taxon-name></italic></td></tr><tr><td rowspan="1" colspan="1">–</td><td rowspan="1" colspan="1">Pronotum with fine but dense punctation; aedeagus with spade-like apicale with blunt tip</td><td rowspan="1" colspan="1"><italic><tp:taxon-name>Laena nyingchica</tp:taxon-name></italic></td></tr><tr><td rowspan="1" colspan="1">78</td><td rowspan="1" colspan="1">Elytral rows distinctly extinguished in the posterior part of the elytra; elytral intervals distinctly shagreened and dull</td><td rowspan="1" colspan="1"><italic><tp:taxon-name>Laena xuerensis</tp:taxon-name></italic></td></tr><tr><td rowspan="1" colspan="1">–</td><td rowspan="1" colspan="1">Elytral rows more or less complete; elytral intervals shining</td><td rowspan="1" colspan="1">79</td></tr><tr><td rowspan="1" colspan="1">79</td><td rowspan="1" colspan="1">Pronotum cordiform, its base distinctly narrower than anterior margin</td><td rowspan="1" colspan="1">80</td></tr><tr><td rowspan="1" colspan="1">–</td><td rowspan="1" colspan="1">Pronotum round or subquadrate, its base more or less as wide as anterior margin</td><td rowspan="1" colspan="1">81</td></tr><tr><td rowspan="1" colspan="1">80</td><td rowspan="1" colspan="1">Body length 10.0–11.5 mm; elytra with rows of punctures in distinct striae; posterior tibiae of males swollen interiorly in the middle; apicale of aedeagus thin and finger-like</td><td rowspan="1" colspan="1"><italic><tp:taxon-name>Laena gigantea</tp:taxon-name></italic></td></tr><tr><td rowspan="1" colspan="1">–</td><td rowspan="1" colspan="1">Body length 8.0–9.0 mm; elytra with rows of punctures without striae; posterior tibiae of males swollen interiorly at base; apicale of aedeagus broad spade-like</td><td rowspan="1" colspan="1"><italic><tp:taxon-name>Laena baiorum</tp:taxon-name></italic></td></tr><tr><td rowspan="1" colspan="1">81</td><td rowspan="1" colspan="1">Basal margin of pronotum bent downwards, so this margin is on a distinctly deeper lever than disc</td><td rowspan="1" colspan="1"><italic><tp:taxon-name>Laena kangdingica</tp:taxon-name></italic></td></tr><tr><td rowspan="1" colspan="1">–</td><td rowspan="1" colspan="1">Basal margin of pronotum not bent downwards, so this margin is more or less on the same level as disc</td><td rowspan="1" colspan="1">82</td></tr><tr><td rowspan="1" colspan="1">82</td><td rowspan="1" colspan="1">All tibiae of males with a few indistinct granules at the inner side, but without excavations or dilatations; body length in the average smaller (4.5–6.5 mm)</td><td rowspan="1" colspan="1"><italic><tp:taxon-name>Laena xueshanica</tp:taxon-name></italic></td></tr><tr><td rowspan="1" colspan="1">–</td><td rowspan="1" colspan="1">Anterior tibiae of males interiorly with excavation, posterior tibiae interiorly swollen or with hooked apex</td><td rowspan="1" colspan="1">83</td></tr><tr><td rowspan="1" colspan="1">83</td><td rowspan="1" colspan="1">Pronotum round; posterior tibiae of males interiorly with hooked apex; apicale of aedeagus longer spade-like</td><td rowspan="1" colspan="1"><italic><tp:taxon-name>Laena zongdianica</tp:taxon-name></italic></td></tr><tr><td rowspan="1" colspan="1">–</td><td rowspan="1" colspan="1">Pronotum subquadrate; posterior tibiae of males interiorly with dilatation in the distal part; apicale of aedeagus very short and broad</td><td rowspan="1" colspan="1"><italic><tp:taxon-name>Laena nujiangica</tp:taxon-name></italic></td></tr><tr><td rowspan="1" colspan="1">84</td><td rowspan="1" colspan="1">Eyes prominent; posterior tibiae of males medially swollen and interiorly with hooked apex</td><td rowspan="1" colspan="1"><italic><tp:taxon-name>Laena baoshanica</tp:taxon-name></italic></td></tr><tr><td rowspan="1" colspan="1">–</td><td rowspan="1" colspan="1">Eyes not prominent; posterior tibiae of males either differently modified or completely unmodified</td><td rowspan="1" colspan="1">85</td></tr><tr><td rowspan="1" colspan="1">85</td><td rowspan="1" colspan="1">Elytral intervals between elytral rows either with distinct scattered punctures or with an additional row of large punctures (interval punctures about half as large as punctures of the rows)</td><td rowspan="1" colspan="1">86</td></tr><tr><td rowspan="1" colspan="1">–</td><td rowspan="1" colspan="1">Elytral intervals without or only with a row of indistinct very fine punctures in the elytral intervals</td><td rowspan="1" colspan="1">89</td></tr><tr><td rowspan="1" colspan="1">86</td><td rowspan="1" colspan="1">Elytral intervals with a single row of distinct punctures; posterior tibiae of males medially granulated</td><td rowspan="1" colspan="1"><italic><tp:taxon-name>Laena becvari</tp:taxon-name></italic></td></tr><tr><td rowspan="1" colspan="1">–</td><td rowspan="1" colspan="1">Elytral intervals with scattered dense and large punctation</td><td rowspan="1" colspan="1">87</td></tr><tr><td rowspan="1" colspan="1">87</td><td rowspan="1" colspan="1">Posterior tibiae of males medially with a distinct tooth; apicale of aedeagus broad and spade-like</td><td rowspan="1" colspan="1"><italic><tp:taxon-name>Laena houzhenzica</tp:taxon-name></italic></td></tr><tr><td rowspan="1" colspan="1">–</td><td rowspan="1" colspan="1">Posterior tibiae of males only with finely hooked inner apex; apicale of aedeagus longer and triangular</td><td rowspan="1" colspan="1">88</td></tr><tr><td rowspan="1" colspan="1">88</td><td rowspan="1" colspan="1">Pronotum and elytra dull, punctation of pronotum confluent; anterior femora of males medially granulated; anterior tibiae of males with a hooked inner apex</td><td rowspan="1" colspan="1"><italic><tp:taxon-name>Laena bifoveolata</tp:taxon-name></italic></td></tr><tr><td rowspan="1" colspan="1">–</td><td rowspan="1" colspan="1">Pronotum and elytra shining, punctation of pronotum separated; anterior femora of males smooth; anterior tibiae of males distinctly swollen medially</td><td rowspan="1" colspan="1"><italic><tp:taxon-name>Laena puetzi</tp:taxon-name></italic></td></tr><tr><td rowspan="1" colspan="1">89</td><td rowspan="1" colspan="1">Pronotum and elytra with long and erect setae</td><td rowspan="1" colspan="1">90</td></tr><tr><td rowspan="1" colspan="1">–</td><td rowspan="1" colspan="1">Pronotum and elytra with short, adpressed setae</td><td rowspan="1" colspan="1">96</td></tr><tr><td rowspan="1" colspan="1">90</td><td rowspan="1" colspan="1">Pronotum round or cordiform</td><td rowspan="1" colspan="1">91</td></tr><tr><td rowspan="1" colspan="1">–</td><td rowspan="1" colspan="1">Pronotum subquadrate or trapezoid</td><td rowspan="1" colspan="1">92</td></tr><tr><td rowspan="1" colspan="1">91</td><td rowspan="1" colspan="1">Pronotum round; base of pronotum indistinctly bordered and bent downwards; pronotum with fine punctation, these punctures distinctly finer than punctures in the elytral rows</td><td rowspan="1" colspan="1"><italic><tp:taxon-name>Laena hingstoni</tp:taxon-name></italic></td></tr><tr><td rowspan="1" colspan="1">–</td><td rowspan="1" colspan="1">Pronotum cordiform; base of pronotum unbordered and not bent downwards; punctures of pronotun as large as those of elytral rows</td><td rowspan="1" colspan="1"><italic><tp:taxon-name>Laena motogana</tp:taxon-name></italic> sp. n.</td></tr><tr><td rowspan="1" colspan="1">92</td><td rowspan="1" colspan="1">Pronotum trapezoid</td><td rowspan="1" colspan="1">93</td></tr><tr><td rowspan="1" colspan="1">–</td><td rowspan="1" colspan="1">Pronotum subquadrate</td><td rowspan="1" colspan="1">94</td></tr><tr><td rowspan="1" colspan="1">93</td><td rowspan="1" colspan="1">All tibiae of males without modification</td><td rowspan="1" colspan="1"><italic><tp:taxon-name>Laena moxica</tp:taxon-name></italic></td></tr><tr><td rowspan="1" colspan="1">–</td><td rowspan="1" colspan="1">Middle and posterior tibiae of males with hooked inner apex, posterior tibiae of males with small spines medially</td><td rowspan="1" colspan="1"><italic><tp:taxon-name>Laena zhengi</tp:taxon-name></italic></td></tr><tr><td rowspan="1" colspan="1">94</td><td rowspan="1" colspan="1">All tibiae of males with granulation at apical half of inner sides</td><td rowspan="1" colspan="1"><italic><tp:taxon-name>Laena liangi</tp:taxon-name></italic> sp. n.</td></tr><tr><td rowspan="1" colspan="1">–</td><td rowspan="1" colspan="1">All tibiae of males without modification</td><td rowspan="1" colspan="1">95</td></tr><tr><td rowspan="1" colspan="1">95</td><td rowspan="1" colspan="1">Apicale of aedeagus triangular with sinuated lateral margins and finger-like tip</td><td rowspan="1" colspan="1"><italic><tp:taxon-name>Laena watanabei</tp:taxon-name></italic></td></tr><tr><td rowspan="1" colspan="1">–</td><td rowspan="1" colspan="1">Apicale of aedeagus broad with blunt tip</td><td rowspan="1" colspan="1"><italic><tp:taxon-name>Laena daliensis</tp:taxon-name></italic></td></tr><tr><td rowspan="1" colspan="1">96</td><td rowspan="1" colspan="1">Pronotum with coarse punctation, punctures often confluent, disc with distinct impressions, surface dull and shagreened</td><td rowspan="1" colspan="1">97</td></tr><tr><td rowspan="1" colspan="1">–</td><td rowspan="1" colspan="1">Pronotum with finer punctation, punctures never confluent, disc without impressions, surface shining</td><td rowspan="1" colspan="1">99</td></tr><tr><td rowspan="1" colspan="1">97</td><td rowspan="1" colspan="1">Anterior margin of pronotum excavated and anterior corners protruding, lateral margins distinctly bordered</td><td rowspan="1" colspan="1"><italic><tp:taxon-name>Laena yuzhuensis</tp:taxon-name></italic><!--PageBreak--></td></tr><tr><td rowspan="1" colspan="1">–</td><td rowspan="1" colspan="1">Anterior margin of pronotum not distinctly protruding, lateral margins unbordered or at least indistinctly marked</td><td rowspan="1" colspan="1">98</td></tr><tr><td rowspan="1" colspan="1">98</td><td rowspan="1" colspan="1">Elytral inner intervals flat, intervals V and VII convex; intervals about 3 times as wide as the punctures of the elytral rows; setae of elytra intervals distinctly longer than setae of the rows</td><td rowspan="1" colspan="1"><italic><tp:taxon-name>Laena luhuoica</tp:taxon-name></italic></td></tr><tr><td rowspan="1" colspan="1">–</td><td rowspan="1" colspan="1">Elytral intervals equally convex; intervals about 1–2 times as wide as the punctures of the elytral rows; setae of elytral intervals as long as setae of the rows</td><td rowspan="1" colspan="1"><italic><tp:taxon-name>Laena wrasei</tp:taxon-name></italic></td></tr><tr><td rowspan="1" colspan="1">99</td><td rowspan="1" colspan="1">Pronotum widest in the anterior third, lateral margins bordered</td><td rowspan="1" colspan="1">100</td></tr><tr><td rowspan="1" colspan="1">–</td><td rowspan="1" colspan="1">Pronotum widest in the middle, lateral margins unbordered</td><td rowspan="1" colspan="1">101</td></tr><tr><td rowspan="1" colspan="1">100</td><td rowspan="1" colspan="1">Elytral intervals with a row of fine punctures bearing short adpressed setae; elytra longer and parallel. –Sichuan</td><td rowspan="1" colspan="1"><italic><tp:taxon-name>Laena paomaica</tp:taxon-name></italic></td></tr><tr><td rowspan="1" colspan="1">–</td><td rowspan="1" colspan="1">Elytral intervals scattered with dense fine punctation, punctures bearing longer adpressed setae; elytra shorter and oval.–Yunnan</td><td rowspan="1" colspan="1"><italic><tp:taxon-name>Laena gyalthangica</tp:taxon-name></italic></td></tr><tr><td rowspan="1" colspan="1">101</td><td rowspan="1" colspan="1">Apicale of aedeagus triangular with straight sides and with acute tip</td><td rowspan="1" colspan="1"><italic><tp:taxon-name>Laena brendelli</tp:taxon-name></italic></td></tr><tr><td rowspan="1" colspan="1">–</td><td rowspan="1" colspan="1">Apicale of aedeagus broad with sinuated sides and blunt tip</td><td rowspan="1" colspan="1"><italic><tp:taxon-name>Laena emeishana</tp:taxon-name></italic></td></tr></tbody></table></table-wrap></tp:treatment-sec></tp:taxon-treatment>
