# Supplementary material for: Six new species of the genus Laena Dejean from China (Coleoptera, Tenebrionidae, Lagriinae)
Source: Zookeys. 2012 Mar 23;(177):15–36. doi: 10.3897/zookeys.177.2426 (PMC3317615; doi:10.3897/zookeys.177.2426)
Supplement: XML Treatment for Laena quadrata [file zookeys.177.2426-treatment2.xml]

<!DOCTYPE tp:taxon-treatment
  PUBLIC "-//TaxonX//DTD Taxonomic Treatment Publishing DTD v0 20100105//EN" "tax-treatment-NSO.dtd">
<tp:taxon-treatment xmlns:tp="http://www.plazi.org/taxpub"><tp:treatment-meta><mixed-citation publication-type="journal"><person-group><name><surname>Xiao-Lin</surname><given-names>Zhao</given-names></name><name><surname>Guo-Dong</surname><given-names>Ren</given-names></name></person-group><article-title>Six new species of the genus 
                    <italic>Laena</italic> Dejean from China (Coleoptera, Tenebrionidae, Lagriinae)</article-title><source>Zookeys</source><day>23</day><month>3</month><year>2012</year><volume>2012</volume><issue>177</issue><fpage>15</fpage><lpage>36</lpage><pub-id pub-id-type="doi">10.3897/zookeys.177.2426</pub-id></mixed-citation></tp:treatment-meta><tp:nomenclature><tp:taxon-name>
                        <tp:taxon-name-part taxon-name-part-type="genus">Laena</tp:taxon-name-part>
                        <tp:taxon-name-part taxon-name-part-type="species">quadrata</tp:taxon-name-part>
                    <object-id xmlns:xlink="http://www.w3.org/1999/xlink" xlink:type="simple">urn:lsid:zoobank.org:act:10B63410-9E19-436F-8E04-E4D137BBF94B</object-id>
								<object-id xmlns:xlink="http://www.w3.org/1999/xlink" xlink:type="simple">http://species-id.net/wiki/Laena_quadrata</object-id>
								</tp:taxon-name><tp:taxon-status xmlns:xlink="http://www.w3.org/1999/xlink" xlink:type="simple">sp. n.</tp:taxon-status><xref ref-type="fig" rid="F1">Figs 1</xref><xref ref-type="fig" rid="F2">7–14</xref></tp:nomenclature><tp:treatment-sec sec-type="Type material"><title>Type material.</title><p>Holotype ♂ (MHBU): China, Xizang, Gyaca Coun., Lasui [<named-content xmlns:xlink="http://www.w3.org/1999/xlink" content-type="dwc:verbatimCoordinates" xlink:type="simple">29.0649°N, 92.4656°E</named-content>], 3500 m, 29 June 2009, G. D. Ren leg.</p></tp:treatment-sec><tp:treatment-sec sec-type="Etymology"><title>Etymology.</title><p>Named after the shape of the pronotum.</p></tp:treatment-sec><tp:treatment-sec sec-type="Diagnosis"><title>Diagnosis.</title><p>The new species shares with <italic><tp:taxon-name>Laena yasuakii</tp:taxon-name></italic> Masumoto, 1996 from Yunnan having the profemora with tooth, but it can be separated mainly by the shape of the pronotum and aedeagus, protibiae with a parallel-sided broadened  anterior part.</p><fig id="F1" position="float" orientation="portrait"><label>Figures 1–6.</label><caption><p><bold>1</bold> <italic><tp:taxon-name>Laena quadrata</tp:taxon-name></italic> sp. n., male <bold>2</bold> <italic><tp:taxon-name>Laena motogana</tp:taxon-name></italic> sp. n., male <bold>3</bold> <italic><tp:taxon-name>Laena chiloriluxa</tp:taxon-name></italic> sp. n., male <bold>4</bold> <italic><tp:taxon-name>Laena dentata</tp:taxon-name></italic> sp. n., male <bold>5</bold> <italic><tp:taxon-name>Laena liangi</tp:taxon-name></italic> sp. n., male <bold>6</bold> <italic><tp:taxon-name>Laena dentatocrassa</tp:taxon-name></italic> sp. n., male<bold>.</bold></p></caption><graphic xmlns:xlink="http://www.w3.org/1999/xlink" xlink:href="ZooKeys-177-015-g001.jpg" position="float" orientation="portrait" xlink:type="simple"/></fig></tp:treatment-sec><tp:treatment-sec sec-type="Description"><title>Description.</title><p>Male. Eyes (<xref ref-type="fig" rid="F1">Fig. 1</xref>) elliptical, moderately prominent. Antennae (<xref ref-type="fig" rid="F2">Fig. 7</xref>) extending to base of pronotum, ratio of length (width) of antennomeres II–XI as follows: 5.5 (4.9): 10.0 (4.8): 7.1 (5.5): 7.9 (6.5): 7.1 (6.0): 7.3 (5.9): 7.3 (6.1): 8.0 (7.5): 8.5 (8.3): 12.5 (9.1).</p><p>Pronotum (<xref ref-type="fig" rid="F1">Fig. 1</xref>) nearly quadrate, 1.2 times as wide as long, widest at middle; disc with large punctures, punctures medially somewhat sparser than laterally, their distance 1–4 times as long as puncture diameter, most punctures with long and erect setae, surface flat and shining, lateral margins weakly bordered, basal margin unbordered and not bent downwards, posterior angles rounded; propleura with smaller and sparser punctures and shorter setae than those of disc.</p><p>Elytra (<xref ref-type="fig" rid="F1">Fig. 1</xref>) nearly parallel-sided from base to middle, 1.9 times as long as wide, widest at middle; punctural rows without striae, punctures as large as those of pro<!--PageBreak-->notum, each puncture with long and erect seta, intervals with regular row of small punctures each bearing a similar seta, all intervals flat and shagreened, interval IX with 4 indistinct setiferous umbilicate pores, interval VII without them.</p><p>Anterior femur (<xref ref-type="fig" rid="F2">Fig. 8</xref>) with tooth, other femora (<xref ref-type="fig" rid="F2">Figs. 9–10</xref>) unarmed. Anterior tibiae with parallel-sided broadened anterior part.</p><p>Last abdominal ventrite (<xref ref-type="fig" rid="F2">Fig. 11</xref>) rounded at apex. Aedeagus see <xref ref-type="fig" rid="F2">Figs. 12–14</xref>.</p><p>Female: unkown.</p><p>Body length: 4.5 mm.<!--PageBreak--></p><fig id="F2" position="float" orientation="portrait"><label>Figures 7–14.</label><caption><p><italic><tp:taxon-name>Laena quadrata</tp:taxon-name></italic> sp. n. <bold>7</bold> male antenna, dorsal view <bold>8</bold> anterior femur and tibia, male, ventral view <bold>9</bold> middle femur and tibia, male, ventral view <bold>10</bold> posterior femur and tibia, male, ventral view <bold>11</bold> last abdominal ventrite, male, ventral view <bold>12–14</bold> aedeagus in dorsal, lateral and ventral views. </p></caption><graphic xmlns:xlink="http://www.w3.org/1999/xlink" xlink:href="ZooKeys-177-015-g002.jpg" position="float" orientation="portrait" xlink:type="simple"/></fig></tp:treatment-sec></tp:taxon-treatment>
