# Supplementary material for: Six new species of the genus Laena Dejean from China (Coleoptera, Tenebrionidae, Lagriinae)
Source: Zookeys. 2012 Mar 23;(177):15–36. doi: 10.3897/zookeys.177.2426 (PMC3317615; doi:10.3897/zookeys.177.2426)
Supplement: XML Treatment for Laena motogana [file zookeys.177.2426-treatment3.xml]

<!DOCTYPE tp:taxon-treatment
  PUBLIC "-//TaxonX//DTD Taxonomic Treatment Publishing DTD v0 20100105//EN" "tax-treatment-NSO.dtd">
<tp:taxon-treatment xmlns:tp="http://www.plazi.org/taxpub"><tp:treatment-meta><mixed-citation publication-type="journal"><person-group><name><surname>Xiao-Lin</surname><given-names>Zhao</given-names></name><name><surname>Guo-Dong</surname><given-names>Ren</given-names></name></person-group><article-title>Six new species of the genus 
                    <italic>Laena</italic> Dejean from China (Coleoptera, Tenebrionidae, Lagriinae)</article-title><source>Zookeys</source><day>23</day><month>3</month><year>2012</year><volume>2012</volume><issue>177</issue><fpage>15</fpage><lpage>36</lpage><pub-id pub-id-type="doi">10.3897/zookeys.177.2426</pub-id></mixed-citation></tp:treatment-meta><tp:nomenclature><tp:taxon-name>
                        <tp:taxon-name-part taxon-name-part-type="genus">Laena</tp:taxon-name-part>
                        <tp:taxon-name-part taxon-name-part-type="species">motogana</tp:taxon-name-part>
                    <object-id xmlns:xlink="http://www.w3.org/1999/xlink" xlink:type="simple">urn:lsid:zoobank.org:act:C8F21615-30DE-49A1-AB8B-A159204CAD47</object-id>
								<object-id xmlns:xlink="http://www.w3.org/1999/xlink" xlink:type="simple">http://species-id.net/wiki/Laena_motogana</object-id>
								</tp:taxon-name><tp:taxon-status xmlns:xlink="http://www.w3.org/1999/xlink" xlink:type="simple">sp. n.</tp:taxon-status><xref ref-type="fig" rid="F1">Figs 2</xref><xref ref-type="fig" rid="F3">15–22</xref></tp:nomenclature><tp:treatment-sec sec-type="Type material"><title>Type material.</title><p>Holotype ♂ (MHUB): China, Xizang, Môdog Coun., Nage-Dayan dong, 2900–3300 m, 12 August 2005, L. Tang leg.</p><p>Paratype: 1♂ (MHUB): labelled as the holotype; 1♂, (MHUB): China, Xizang, Môdog Coun., Hanmi, 2200 m, 23–27 August 2005, L. Tang leg; 1♂ (SMNS): China, Xizang, Môdog Coun., Nage, 3000–3500 m, 11 August 2005, L. Tang leg.</p></tp:treatment-sec><tp:treatment-sec sec-type="Etymology"><title>Etymology.</title><p>Named after the type locality.</p></tp:treatment-sec><tp:treatment-sec sec-type="Diagnosis"><title>Diagnosis.</title><p>The new species is similar to <italic><tp:taxon-name>Laena hingstoni</tp:taxon-name></italic> Schuster, 1926, both from Xizang, by similar body shape, but can be separated by the smaller body size, the completely unbordered lateral margin of the pronotum, and flat elytral intervals.</p></tp:treatment-sec><tp:treatment-sec sec-type="Description"><title>Description.</title><p>Male. Eyes (<xref ref-type="fig" rid="F1">Fig. 2</xref>) rounded, moderately prominent. Antennae (<xref ref-type="fig" rid="F3">Fig. 15</xref>) extending to base of pronotum, ratio of length (width) of antennomeres II–XI as follows: 7.0 (4.8): 10.8 (5.0): 7.5 (5.3): 8.0 (5.5): 10.0 (5.4): 8.9 (6.3): 9.5 (6.8): 10.0 (7.0): 10.0 (8.0): 14.9 (8.2).</p><p>Pronotum (<xref ref-type="fig" rid="F1">Fig. 2</xref>) cordiform, basal margin distinctly narrower than anterior margin, 1.2 times as wide as long, widest just behind anterior margin; disc scattered with some punctures, their distance 2–5 times as long as puncture diameter, all punctures with setae slightly varying in length, surface flat and shining, lateral margins unbordered, basal margin unbordered and not bent downwards, posterior angles rounded; propleura with smaller punctures and shorter setae than those of disc.</p><p>Elytra (<xref ref-type="fig" rid="F1">Fig. 2</xref>) oblong ovate, 1.7 times as long as wide, widest at middle; punctural rows without striae, punctures as large as those on pronotum and each bearing a seta,<!--PageBreak--> intervals with very fine punctures, each bearing a seta longer than those of punctures of rows, all intervals flat and shining, interval IX with 3 setiferous umbilicate pores.</p><p>All femora (<xref ref-type="fig" rid="F3">Figs. 16–18</xref>) without teeth. All tibiae (<xref ref-type="fig" rid="F3">Figs. 16–18</xref>) normal.</p><p>Last abdominal ventrite (<xref ref-type="fig" rid="F3">Fig. 19</xref>) triangular at apex. Aedeagus see <xref ref-type="fig" rid="F3">Figs. 20–22</xref>.</p><p>Female: unkown.</p><p>Body length: 4.3–5.0 mm.</p><fig id="F3" position="float" orientation="portrait"><label>Figures 15–22.</label><caption><p><italic><tp:taxon-name>Laena motogana</tp:taxon-name></italic> sp. n. <bold>15</bold> male antenna, dorsal view <bold>16</bold> anterior femur and tibia, male, ventral view <bold>17</bold> middle femur and tibia, male, ventral view <bold>18</bold> posterior femur and tibia, male, ventral view <bold>19</bold> last abdominal ventrite, male, ventral view <bold>20–22</bold> aedeagus in dorsal, lateral and ventral views.</p></caption><graphic xmlns:xlink="http://www.w3.org/1999/xlink" xlink:href="ZooKeys-177-015-g003.jpg" position="float" orientation="portrait" xlink:type="simple"/></fig></tp:treatment-sec><tp:treatment-sec><!--Section generated to contain objects referenced in tp:taxon-treatment.--><fig id="F1" position="float" orientation="portrait"><label>Figures 1–6.</label><caption><p><bold>1</bold> <italic><tp:taxon-name>Laena quadrata</tp:taxon-name></italic> sp. n., male <bold>2</bold> <italic><tp:taxon-name>Laena motogana</tp:taxon-name></italic> sp. n., male <bold>3</bold> <italic><tp:taxon-name>Laena chiloriluxa</tp:taxon-name></italic> sp. n., male <bold>4</bold> <italic><tp:taxon-name>Laena dentata</tp:taxon-name></italic> sp. n., male <bold>5</bold> <italic><tp:taxon-name>Laena liangi</tp:taxon-name></italic> sp. n., male <bold>6</bold> <italic><tp:taxon-name>Laena dentatocrassa</tp:taxon-name></italic> sp. n., male<bold>.</bold></p></caption><graphic xmlns:xlink="http://www.w3.org/1999/xlink" xlink:href="ZooKeys-177-015-g001.jpg" position="float" orientation="portrait" xlink:type="simple"/></fig></tp:treatment-sec></tp:taxon-treatment>
