# Supplementary material for: Six new species of the genus Laena Dejean from China (Coleoptera, Tenebrionidae, Lagriinae)
Source: Zookeys. 2012 Mar 23;(177):15–36. doi: 10.3897/zookeys.177.2426 (PMC3317615; doi:10.3897/zookeys.177.2426)
Supplement: XML Treatment for Laena chiloriluxa [file zookeys.177.2426-treatment4.xml]

<!DOCTYPE tp:taxon-treatment
  PUBLIC "-//TaxonX//DTD Taxonomic Treatment Publishing DTD v0 20100105//EN" "tax-treatment-NSO.dtd">
<tp:taxon-treatment xmlns:tp="http://www.plazi.org/taxpub"><tp:treatment-meta><mixed-citation publication-type="journal"><person-group><name><surname>Xiao-Lin</surname><given-names>Zhao</given-names></name><name><surname>Guo-Dong</surname><given-names>Ren</given-names></name></person-group><article-title>Six new species of the genus 
                    <italic>Laena</italic> Dejean from China (Coleoptera, Tenebrionidae, Lagriinae)</article-title><source>Zookeys</source><day>23</day><month>3</month><year>2012</year><volume>2012</volume><issue>177</issue><fpage>15</fpage><lpage>36</lpage><pub-id pub-id-type="doi">10.3897/zookeys.177.2426</pub-id></mixed-citation></tp:treatment-meta><tp:nomenclature><tp:taxon-name>
                        <tp:taxon-name-part taxon-name-part-type="genus">Laena</tp:taxon-name-part>
                        <tp:taxon-name-part taxon-name-part-type="species">chiloriluxa</tp:taxon-name-part>
                    <object-id xmlns:xlink="http://www.w3.org/1999/xlink" xlink:type="simple">urn:lsid:zoobank.org:act:A4C0DDAD-A23A-4C5F-954D-F3B82A789A37</object-id>
								<object-id xmlns:xlink="http://www.w3.org/1999/xlink" xlink:type="simple">http://species-id.net/wiki/Laena_chiloriluxa</object-id>
								</tp:taxon-name><tp:taxon-status xmlns:xlink="http://www.w3.org/1999/xlink" xlink:type="simple">sp. n.</tp:taxon-status><xref ref-type="fig" rid="F1">Figs 3</xref><xref ref-type="fig" rid="F4">23–31</xref></tp:nomenclature><tp:treatment-sec sec-type="Type material"><title>Type material.</title><p>Holotype ♂ (MHBU): China, Yunnan Province, Bababhe. N. R. Bengganghan, 1930 m, 14 November 2008, J. Y. Hu &amp; L. Tang leg.</p><p>Paratype: 1♂ (SMNS): labelled as the holotype; 1♀ (SMNS), 1♀(MHBU): China, Yunnan, Bababhe, Dianshita, 1900 m, 30 June 2005, LI &amp; LI leg; 1♀ (MHUB): China, Yunnan, Bababhe. N. R. Bengganghan [<named-content xmlns:xlink="http://www.w3.org/1999/xlink" content-type="dwc:verbatimCoordinates" xlink:type="simple">22.25833° N, 100.66361° E</named-content>], 1700 m, 14 November 2008, J. Y. Hu &amp; L. Tang leg.</p></tp:treatment-sec><tp:treatment-sec sec-type="Etymology"><title>Etymology.</title><p>Named after the green metallic shine of the body.</p></tp:treatment-sec><tp:treatment-sec sec-type="Diagnosis"><title>Diagnosis.</title><p>The new species is similar to <italic><tp:taxon-name>Laena luguica</tp:taxon-name></italic> Schawaller, 2001, but can be easily distinguished from it by the following characters: (1) all tibiae of male with finely hooked inner apex, especially the middle tibiae; (2) last abdominal ventrite of male denticulate at apex; (3) the shape of the aedeagus is different.</p></tp:treatment-sec><tp:treatment-sec sec-type="Description"><title>Description.</title><p>Male. Dorsal side with green metallic shine. Eyes (<xref ref-type="fig" rid="F1">Fig. 3</xref>) elliptical, moderately prominent. Antennae (<xref ref-type="fig" rid="F4">Fig. 23</xref>) extending to base of pronotum, ratio of length (width) of antennomeres II–XI as follows: 5.3 (6.0): 13.3 (6.3): 10.0 (6.7): 10.3 (6.8): 10.1 (7.8): 10.2 (8.1): 10.8 (8.5): 10.0 (8.8): 12.0 (11.5): 18.3 (11.5).</p><p>Pronotum (<xref ref-type="fig" rid="F1">Fig. 3</xref>) cordiform, basal margin distinctly narrower than anterior margin, 1.2 times as wide as long, widest just behind anterior margin; disc with small punctures, punctures medially somewhat sparser than laterally, their distance 2–6 times as long as puncture diameter, most punctures with long and erect setae, surface flat and shining, lateral margins bordered, basal margin bordered, feebly in middle, not bent downwards, posterior angles rounded; propleura with smaller punctures and shorter setae than those of disc.</p><p>Elytra (<xref ref-type="fig" rid="F1">Fig. 3</xref>) oblong, 2.1 times as long as wide, widest at middle; punctural rows placed in indistinct striae, punctures distinctly larger than those of pronotum and each bearing a long and erect seta, intervals with regular row of small punctures each bearing a similar seta, all intervals flat and shining, interval IX with 5 setiferous umbilicate pores, interval VII in both humeral and posterior region with a setiferous pore.</p><p>All femora (<xref ref-type="fig" rid="F4">Figs. 24–26</xref>) each with a strong tooth. All tibiae (<xref ref-type="fig" rid="F4">Figs. 24–26</xref>) with finely hooked inner apex, especially on middle tibiae.</p><p>Last abdominal ventrite (<xref ref-type="fig" rid="F4">Fig. 27</xref>) denticulate at apex. Aedeagus see <xref ref-type="fig" rid="F4">Figs. 29–31</xref>.</p><p><!--PageBreak-->Female: Dorsal side without green metallic shine. Last abdominal ventrite (<xref ref-type="fig" rid="F4">Fig. 28</xref>) sharp at apex, not denticulate.</p><p>Body length: 6.2–7.2 mm.</p><fig id="F4" position="float" orientation="portrait"><label>Figures 23–31.</label><caption><p><italic><tp:taxon-name>Laena chiloriluxa</tp:taxon-name></italic> sp. n. <bold>23</bold> male antenna, dorsal view <bold>24</bold> anterior femur and tibia, male, ventral view <bold>25</bold> middle femur and tibia, male, ventral view <bold>26</bold> posterior femur and tibia, male, ventral view <bold>27</bold> last abdominal ventrite, male, ventral view <bold>28</bold> last abdominal ventrite, female, ventral view <bold>29–31</bold> aedeagus in dorsal, lateral and ventral views.</p></caption><graphic xmlns:xlink="http://www.w3.org/1999/xlink" xlink:href="ZooKeys-177-015-g004.jpg" position="float" orientation="portrait" xlink:type="simple"/></fig></tp:treatment-sec><tp:treatment-sec><!--Section generated to contain objects referenced in tp:taxon-treatment.--><fig id="F1" position="float" orientation="portrait"><label>Figures 1–6.</label><caption><p><bold>1</bold> <italic><tp:taxon-name>Laena quadrata</tp:taxon-name></italic> sp. n., male <bold>2</bold> <italic><tp:taxon-name>Laena motogana</tp:taxon-name></italic> sp. n., male <bold>3</bold> <italic><tp:taxon-name>Laena chiloriluxa</tp:taxon-name></italic> sp. n., male <bold>4</bold> <italic><tp:taxon-name>Laena dentata</tp:taxon-name></italic> sp. n., male <bold>5</bold> <italic><tp:taxon-name>Laena liangi</tp:taxon-name></italic> sp. n., male <bold>6</bold> <italic><tp:taxon-name>Laena dentatocrassa</tp:taxon-name></italic> sp. n., male<bold>.</bold></p></caption><graphic xmlns:xlink="http://www.w3.org/1999/xlink" xlink:href="ZooKeys-177-015-g001.jpg" position="float" orientation="portrait" xlink:type="simple"/></fig></tp:treatment-sec></tp:taxon-treatment>
