# Supplementary material for: Six new species of the genus Laena Dejean from China (Coleoptera, Tenebrionidae, Lagriinae)
Source: Zookeys. 2012 Mar 23;(177):15–36. doi: 10.3897/zookeys.177.2426 (PMC3317615; doi:10.3897/zookeys.177.2426)
Supplement: XML Treatment for Laena dentata [file zookeys.177.2426-treatment5.xml]

<!DOCTYPE tp:taxon-treatment
  PUBLIC "-//TaxonX//DTD Taxonomic Treatment Publishing DTD v0 20100105//EN" "tax-treatment-NSO.dtd">
<tp:taxon-treatment xmlns:tp="http://www.plazi.org/taxpub"><tp:treatment-meta><mixed-citation publication-type="journal"><person-group><name><surname>Xiao-Lin</surname><given-names>Zhao</given-names></name><name><surname>Guo-Dong</surname><given-names>Ren</given-names></name></person-group><article-title>Six new species of the genus 
                    <italic>Laena</italic> Dejean from China (Coleoptera, Tenebrionidae, Lagriinae)</article-title><source>Zookeys</source><day>23</day><month>3</month><year>2012</year><volume>2012</volume><issue>177</issue><fpage>15</fpage><lpage>36</lpage><pub-id pub-id-type="doi">10.3897/zookeys.177.2426</pub-id></mixed-citation></tp:treatment-meta><tp:nomenclature><tp:taxon-name>
                        <tp:taxon-name-part taxon-name-part-type="genus">Laena</tp:taxon-name-part>
                        <tp:taxon-name-part taxon-name-part-type="species">dentata</tp:taxon-name-part>
                    <object-id xmlns:xlink="http://www.w3.org/1999/xlink" xlink:type="simple">urn:lsid:zoobank.org:act:D27A8819-4E08-41AE-AE46-C57D4913B28E</object-id>
								<object-id xmlns:xlink="http://www.w3.org/1999/xlink" xlink:type="simple">http://species-id.net/wiki/Laena_dentata</object-id>
								</tp:taxon-name><tp:taxon-status xmlns:xlink="http://www.w3.org/1999/xlink" xlink:type="simple">sp. n.</tp:taxon-status><xref ref-type="fig" rid="F1">Figs 4</xref><xref ref-type="fig" rid="F5">32–40</xref></tp:nomenclature><tp:treatment-sec sec-type="Type material"><title>Type material. </title><p>Holotype ♂ (MHUB): China, Yunnan, Dali, Cangshan E slope, 3400 m, 19 August 2008, J. S. Xu leg.</p><p>Paratype: 1♀ (MHUB): labelled as the holotype.</p></tp:treatment-sec><tp:treatment-sec sec-type="Etymology"><title>Etymology.</title><p>Named after anterior tibiae of male with a medial tooth.<!--PageBreak--></p></tp:treatment-sec><tp:treatment-sec sec-type="Diagnosis"><title>Diagnosis.</title><p>The new species shares with <italic><tp:taxon-name>Laena schusteri</tp:taxon-name></italic> Schawaller, 2001 the body shape, and the medial tooth of anterior tibia, but can be separated by the teeth of all femora, and middle and posterior tibiae of male with finely hooked inner apex.</p></tp:treatment-sec><tp:treatment-sec sec-type="Description"><title>Description.</title><p>Male. Eyes (<xref ref-type="fig" rid="F1">Fig. 4</xref>) elliptical, moderately prominent. Antennae (<xref ref-type="fig" rid="F5">Fig. 32</xref>) extending to base of pronotum, ratio of length (width) of antennomeres II–XI as follows: 7.8 (10.8): 22.1 (11.5): 15.5 (12.8): 16.8 (12.0): 15.0 (13.9): 16.5 (13.9): 15.5 (13.0): 17.8 (13.1): 16.9 (14.2): 20.8 (13.9).</p><p>Pronotum (<xref ref-type="fig" rid="F1">Fig. 4</xref>) elliptical, 1.3 times as wide as long, widest at middle; disc with small scattered punctures, their distance 0.5–3 times as long as puncture diameters, all punctures with short and adpressed setae, disc with a pair of feeble impressions, lateral margins narrowly bordered, basal margin unbordered, and not bent downwards, posterior angles rounded; propleura without punctures and setae.</p><p><!--PageBreak-->Elytra (<xref ref-type="fig" rid="F1">Fig. 4</xref>) nearly parallel-sided from base to middle, 1.9 times as long as wide, widest at middle; elytra with punctural rows of without striae, punctures distinctly larger than those of pronotum, each puncture bearing a short and adpressed seta, intervals with nearly invisible punctures, but with some similar setae, all intervals flat and shagreened, interval IX with 3 setiferous umbilicate pores.</p><p>All femora each with a tooth, but middle femur (<xref ref-type="fig" rid="F5">Fig. 34</xref>) with a pair of equally sized teeth. Anterior tibia (<xref ref-type="fig" rid="F5">Fig. 33</xref>) with median tooth and dilated apex, anterior and middle tibiae excavate medially and with caespitose setae, middle and posterior tibiae (<xref ref-type="fig" rid="F5">Fig. 35</xref>) with finely hooked inner apex.</p><p>Last abdominal ventrite (<xref ref-type="fig" rid="F5">Fig. 36</xref>) somewhat sharp at apex. Aedeagus see <xref ref-type="fig" rid="F5">Figs. 38–40</xref>.</p><p>Female: Last abdominal ventrite (<xref ref-type="fig" rid="F5">Fig. 37</xref>) somewhat rounded at apex. Middle femora with a pair of unequal teeth.</p><p>Body length: 8.5–9.5 mm.</p><fig id="F5" position="float" orientation="portrait"><label>Figures 32–40.</label><caption><p><italic><tp:taxon-name>Laena dentata</tp:taxon-name></italic> sp. n. <bold>32</bold> male antenna, dorsal view <bold>33</bold> anterior femur and tibia, male, ventral view <bold>34</bold> middle femur and tibia, male, ventral view <bold>35</bold> posterior femur and tibia, male, ventral view <bold>36</bold> last abdominal ventrite, male, ventral view <bold>37</bold> last abdominal ventrite, female, ventral view <bold>38–40</bold> aedeagus in dorsal, lateral and ventral views.</p></caption><graphic xmlns:xlink="http://www.w3.org/1999/xlink" xlink:href="ZooKeys-177-015-g005.jpg" position="float" orientation="portrait" xlink:type="simple"/></fig></tp:treatment-sec><tp:treatment-sec><!--Section generated to contain objects referenced in tp:taxon-treatment.--><fig id="F1" position="float" orientation="portrait"><label>Figures 1–6.</label><caption><p><bold>1</bold> <italic><tp:taxon-name>Laena quadrata</tp:taxon-name></italic> sp. n., male <bold>2</bold> <italic><tp:taxon-name>Laena motogana</tp:taxon-name></italic> sp. n., male <bold>3</bold> <italic><tp:taxon-name>Laena chiloriluxa</tp:taxon-name></italic> sp. n., male <bold>4</bold> <italic><tp:taxon-name>Laena dentata</tp:taxon-name></italic> sp. n., male <bold>5</bold> <italic><tp:taxon-name>Laena liangi</tp:taxon-name></italic> sp. n., male <bold>6</bold> <italic><tp:taxon-name>Laena dentatocrassa</tp:taxon-name></italic> sp. n., male<bold>.</bold></p></caption><graphic xmlns:xlink="http://www.w3.org/1999/xlink" xlink:href="ZooKeys-177-015-g001.jpg" position="float" orientation="portrait" xlink:type="simple"/></fig></tp:treatment-sec></tp:taxon-treatment>
