# Supplementary material for: Six new species of the genus Laena Dejean from China (Coleoptera, Tenebrionidae, Lagriinae)
Source: Zookeys. 2012 Mar 23;(177):15–36. doi: 10.3897/zookeys.177.2426 (PMC3317615; doi:10.3897/zookeys.177.2426)
Supplement: XML Treatment for Laena liangi [file zookeys.177.2426-treatment6.xml]

<!DOCTYPE tp:taxon-treatment
  PUBLIC "-//TaxonX//DTD Taxonomic Treatment Publishing DTD v0 20100105//EN" "tax-treatment-NSO.dtd">
<tp:taxon-treatment xmlns:tp="http://www.plazi.org/taxpub"><tp:treatment-meta><mixed-citation publication-type="journal"><person-group><name><surname>Xiao-Lin</surname><given-names>Zhao</given-names></name><name><surname>Guo-Dong</surname><given-names>Ren</given-names></name></person-group><article-title>Six new species of the genus 
                    <italic>Laena</italic> Dejean from China (Coleoptera, Tenebrionidae, Lagriinae)</article-title><source>Zookeys</source><day>23</day><month>3</month><year>2012</year><volume>2012</volume><issue>177</issue><fpage>15</fpage><lpage>36</lpage><pub-id pub-id-type="doi">10.3897/zookeys.177.2426</pub-id></mixed-citation></tp:treatment-meta><tp:nomenclature><tp:taxon-name>
                        <tp:taxon-name-part taxon-name-part-type="genus">Laena</tp:taxon-name-part>
                        <tp:taxon-name-part taxon-name-part-type="species">liangi</tp:taxon-name-part>
                    <object-id xmlns:xlink="http://www.w3.org/1999/xlink" xlink:type="simple">urn:lsid:zoobank.org:act:1E647A31-054A-4B93-83FF-D93F7764DCD3</object-id>
								<object-id xmlns:xlink="http://www.w3.org/1999/xlink" xlink:type="simple">http://species-id.net/wiki/Laena_liangi</object-id>
								</tp:taxon-name><tp:taxon-status xmlns:xlink="http://www.w3.org/1999/xlink" xlink:type="simple">sp. n.</tp:taxon-status><xref ref-type="fig" rid="F1">Figs 5</xref><xref ref-type="fig" rid="F6">41–48</xref></tp:nomenclature><tp:treatment-sec sec-type="Type material"><title>Type material.</title><p>Holotype ♂ (MHUB): China, Yunnan, Gongshan County, No 12 Bridge [<named-content xmlns:xlink="http://www.w3.org/1999/xlink" content-type="dwc:verbatimCoordinates" xlink:type="simple">27.72°N, 98.60°E</named-content>], 2750 m, Sino-America Exped, 15 June 2000, H. B. Liang leg.</p></tp:treatment-sec><tp:treatment-sec sec-type="Etymology"><title>Etymology.</title><p>Named after Dr. LIANG Hong-Bin, who collected several new species of <italic><tp:taxon-name>Laena</tp:taxon-name></italic> in China.</p></tp:treatment-sec><tp:treatment-sec sec-type="Diagnosis"><title>Diagnosis.</title><p>The new species is similar to <italic><tp:taxon-name>Laena kalabi</tp:taxon-name></italic> Schawaller, 2008, but can be easily distinguished from it by the following characters: (1) middle tibiae of male with finely hooked inner apex; (2) anterior and middle tibiae of male medially not sinuate, posterior tibiae of male apex not dilated; (3) shape of the aedeagus is different.</p></tp:treatment-sec><tp:treatment-sec sec-type="Description"><title>Description.</title><p>Male. Eyes (<xref ref-type="fig" rid="F1">Fig. 5</xref>) elliptical, weakly prominent. Antennae (<xref ref-type="fig" rid="F6">Fig. 41</xref>) extending to base of pronotum, ratio of length (width) of antennomeres II–XI as follows: 8.2 (8.5): 21.5 (8.3): 15.5 (8.5): 15.0 (10.0): 14.0 (10.1): 15.5 (11.0): 14.8 (11.0): 15.0 (11.8): 15.9 (13.0): 21.5 (14.0).</p><p>Pronotum (<xref ref-type="fig" rid="F1">Fig. 5</xref>) quadrate, 1.0 times as wide as long, widest at middle; disc scattered with small punctures, their distance 1–6 times as long as puncture diameters, all punctures with setae slightly varying in length, surface nearly flat and dull, medial part of base feebly impressied, lateral margins indistinctly bordered, basal margin unbordered and not bent downwards, posterior angles rounded; propleura with larger punctures and shorter setae than those of disc.</p><p>Elytra (<xref ref-type="fig" rid="F1">Fig. 5</xref>) nearly parallel-sided, 2.0 times as long as wide, widest at middle; punctural rows in indistinct striae, punctures as large as those on pronotum, and each<!--PageBreak--> bearing a shorter seta, intervals with very small punctures, each bearing a similar seta, all intervals flat and dull, interval IX with 3 indistinct setiferous umbilicate pores, interval VII with an indistinct setiferous pore in posterior region.</p><p>All femora (<xref ref-type="fig" rid="F6">Figs. 42–44</xref>) without teeth. Middle tibiae (<xref ref-type="fig" rid="F6">Fig. 43</xref>) with finely hooked inner apex, all tibiae (<xref ref-type="fig" rid="F6">Figs. 42–44</xref>) with granulation from middle to apex at inner side.</p><p>Last abdominal ventrite (<xref ref-type="fig" rid="F6">Fig. 45</xref>) truncate at apical margin. Aedeagus see <xref ref-type="fig" rid="F6">Figs. 46–48</xref>.</p><p>Female: unkown.</p><p>Body length: 9.4 mm.</p><fig id="F6" position="float" orientation="portrait"><label>Figures 41–48.</label><caption><p><italic><tp:taxon-name>Laena liangi</tp:taxon-name></italic> sp. n. <bold>41</bold> male antenna, dorsal view <bold>42</bold> anterior femur and tibia, male, ventral view <bold>43</bold> middle femur and tibia, male, ventral view <bold>44</bold> posterior femur and tibia, male, ventral view <bold>45</bold> last abdominal ventrite, male, ventral view <bold>46–48</bold> aedeagus in dorsal, lateral and ventral views.</p></caption><graphic xmlns:xlink="http://www.w3.org/1999/xlink" xlink:href="ZooKeys-177-015-g006.jpg" position="float" orientation="portrait" xlink:type="simple"/></fig></tp:treatment-sec><tp:treatment-sec><!--Section generated to contain objects referenced in tp:taxon-treatment.--><fig id="F1" position="float" orientation="portrait"><label>Figures 1–6.</label><caption><p><bold>1</bold> <italic><tp:taxon-name>Laena quadrata</tp:taxon-name></italic> sp. n., male <bold>2</bold> <italic><tp:taxon-name>Laena motogana</tp:taxon-name></italic> sp. n., male <bold>3</bold> <italic><tp:taxon-name>Laena chiloriluxa</tp:taxon-name></italic> sp. n., male <bold>4</bold> <italic><tp:taxon-name>Laena dentata</tp:taxon-name></italic> sp. n., male <bold>5</bold> <italic><tp:taxon-name>Laena liangi</tp:taxon-name></italic> sp. n., male <bold>6</bold> <italic><tp:taxon-name>Laena dentatocrassa</tp:taxon-name></italic> sp. n., male<bold>.</bold></p></caption><graphic xmlns:xlink="http://www.w3.org/1999/xlink" xlink:href="ZooKeys-177-015-g001.jpg" position="float" orientation="portrait" xlink:type="simple"/></fig></tp:treatment-sec></tp:taxon-treatment>
