# Supplementary material for: Six new species of the genus Laena Dejean from China (Coleoptera, Tenebrionidae, Lagriinae)
Source: Zookeys. 2012 Mar 23;(177):15–36. doi: 10.3897/zookeys.177.2426 (PMC3317615; doi:10.3897/zookeys.177.2426)
Supplement: XML Treatment for Laena dentatocrassa [file zookeys.177.2426-treatment7.xml]

<!DOCTYPE tp:taxon-treatment
  PUBLIC "-//TaxonX//DTD Taxonomic Treatment Publishing DTD v0 20100105//EN" "tax-treatment-NSO.dtd">
<tp:taxon-treatment xmlns:tp="http://www.plazi.org/taxpub"><tp:treatment-meta><mixed-citation publication-type="journal"><person-group><name><surname>Xiao-Lin</surname><given-names>Zhao</given-names></name><name><surname>Guo-Dong</surname><given-names>Ren</given-names></name></person-group><article-title>Six new species of the genus 
                    <italic>Laena</italic> Dejean from China (Coleoptera, Tenebrionidae, Lagriinae)</article-title><source>Zookeys</source><day>23</day><month>3</month><year>2012</year><volume>2012</volume><issue>177</issue><fpage>15</fpage><lpage>36</lpage><pub-id pub-id-type="doi">10.3897/zookeys.177.2426</pub-id></mixed-citation></tp:treatment-meta><tp:nomenclature><tp:taxon-name>
                        <tp:taxon-name-part taxon-name-part-type="genus">Laena</tp:taxon-name-part>
                        <tp:taxon-name-part taxon-name-part-type="species">dentatocrassa</tp:taxon-name-part>
                    <object-id xmlns:xlink="http://www.w3.org/1999/xlink" xlink:type="simple">urn:lsid:zoobank.org:act:FE8B1802-76E7-4E46-BD42-9D415A5BB39F</object-id>
								<object-id xmlns:xlink="http://www.w3.org/1999/xlink" xlink:type="simple">http://species-id.net/wiki/Laena_dentatocrassa</object-id>
								</tp:taxon-name><tp:taxon-status xmlns:xlink="http://www.w3.org/1999/xlink" xlink:type="simple">sp. n.</tp:taxon-status><xref ref-type="fig" rid="F1">Figs 6</xref><xref ref-type="fig" rid="F7">49–57</xref></tp:nomenclature><tp:treatment-sec sec-type="Type material"><title>Type material.</title><p>Holotype ♂ (MHUB): China, Hainan Island, Jianfengling, 25 May 2011, X. Q. Yang &amp; L. F. Wang leg.</p><p>Paratype: 1♂ (SMNS), 1♂ (MHUB): China, Hainan Island, Jianfengling, 25 May 2011, X. Q. Yang &amp; C. Zhang leg; 1♂, 2♀♀ (MHUB): labeled as the holotype.</p></tp:treatment-sec><tp:treatment-sec sec-type="Etymology"><title>Etymology.</title><p>Named after the massive teeth of the femora.<!--PageBreak--></p></tp:treatment-sec><tp:treatment-sec sec-type="Diagnosis"><title>Diagnosis.</title><p>The new species is similar to <italic><tp:taxon-name>Laena jizushana</tp:taxon-name></italic> Masumoto, 1996, but can be easily distinguished from it by the following characters: (1) body with long and erect setae; (2) posterior femur of male with distinct granulation at inner side; (3) all tibiae of male with granulation at inner side and with finely hooked inner apex; (4) the shape of the aedeagus is different.</p></tp:treatment-sec><tp:treatment-sec sec-type="Description"><title>Description.</title><p>Male. Eyes (<xref ref-type="fig" rid="F1">Fig. 6</xref>) rounded, prominent. Antennae (<xref ref-type="fig" rid="F7">Fig. 49</xref>) extending to base of pronotum, ratio of length (width) of antennomeres II–XI as follows: 5.5 (5.5): 10.8 (6.5): 9.3 (7.5): 8.9 (7.8): 8.3 (9.0): 9.0 (8.5): 8.9 (8.5): 9.0 (8.5): 10.1 (9.8): 19.0 (11.0).</p><p>Pronotum (<xref ref-type="fig" rid="F1">Fig. 6</xref>) elongate, 0.9 times as wide as long, widest just behind anterior margin, basal margin distinctly narrower than anterior margin; disc with large punctures, their distance 0.5–2 times as long as puncture diameters, all punctures with long and erect setae, basal part with feeble longitudinal impression, lateral margins indistinctly bordered, basal margin unbordered and not bent downwards, posterior angles rounded; propleura with wider punctures and shorter setae than those of disc.</p><p>Elytra (<xref ref-type="fig" rid="F1">Fig. 6</xref>) oblong, 2.4 times as long as wide, widest at middle; elytra punctural rows in indistinct striae, punctures as large as those on pronotum, and each bearing a long and erect seta, intervals with a regular row of small punctures each bearing a similar seta, all intervals convex and shining, interval IX with 10 indistinct setiferous umbilicate pores, interval VII with an indistinct setiferous pore in posterior region.</p><p>All femora (<xref ref-type="fig" rid="F7">Figs. 50–52</xref>) each with a strong tooth, posterior femora also with distinct granulation at inner side. All tibiae (<xref ref-type="fig" rid="F7">Figs. 50–52</xref>) with granulation at inner side and with finely hooked inner apex.</p><p>Last abdominal ventrite (<xref ref-type="fig" rid="F7">Fig. 53</xref>) nearly rounded at apical margin. Aedeagus see <xref ref-type="fig" rid="F7">Figs. 55–57</xref>.</p><p>Females: Ventrite (<xref ref-type="fig" rid="F7">Fig. 54</xref>) nearly sharp at apical margin.</p><p>Body length: 5.0–6.0 mm.</p><fig id="F7" position="float" orientation="portrait"><label>Figures 49–57.</label><caption><p><italic><tp:taxon-name>Laena dentatocrassa</tp:taxon-name></italic> sp. n. <bold>49</bold> male antenna, dorsal view <bold>50</bold> anterior femur and tibia, male, ventral view <bold>51</bold> middle femur and tibia, male, ventral view <bold>52</bold> posterior femur and tibia, male, ventral view <bold>53</bold> last abdominal ventrite, male, ventral view <bold>54</bold> last abdominal ventrite, female, ventral view <bold>55–57</bold> aedeagus in dorsal, lateral and ventral views.</p></caption><graphic xmlns:xlink="http://www.w3.org/1999/xlink" xlink:href="ZooKeys-177-015-g007.jpg" position="float" orientation="portrait" xlink:type="simple"/></fig><fig id="F8" position="float" orientation="portrait"><label>Figure 58.</label><caption><p><bold>1</bold> <italic><tp:taxon-name>Laena quadrata</tp:taxon-name></italic> sp. n. <bold>2</bold> <italic><tp:taxon-name>Laena motogana</tp:taxon-name></italic> sp. n. <bold>3</bold> <italic><tp:taxon-name>Laena chiloriluxa</tp:taxon-name></italic> sp. n. <bold>4</bold> <italic><tp:taxon-name>Laena dentata</tp:taxon-name></italic> sp. n. <bold>5</bold> <italic><tp:taxon-name>Laena liangi</tp:taxon-name></italic> sp. n. <bold>6</bold> <italic><tp:taxon-name>Laena dentatocrassa</tp:taxon-name></italic> sp. n.<bold>.</bold></p></caption><graphic xmlns:xlink="http://www.w3.org/1999/xlink" xlink:href="ZooKeys-177-015-g008.jpg" position="float" orientation="portrait" xlink:type="simple"/></fig></tp:treatment-sec><tp:treatment-sec><!--Section generated to contain objects referenced in tp:taxon-treatment.--><fig id="F1" position="float" orientation="portrait"><label>Figures 1–6.</label><caption><p><bold>1</bold> <italic><tp:taxon-name>Laena quadrata</tp:taxon-name></italic> sp. n., male <bold>2</bold> <italic><tp:taxon-name>Laena motogana</tp:taxon-name></italic> sp. n., male <bold>3</bold> <italic><tp:taxon-name>Laena chiloriluxa</tp:taxon-name></italic> sp. n., male <bold>4</bold> <italic><tp:taxon-name>Laena dentata</tp:taxon-name></italic> sp. n., male <bold>5</bold> <italic><tp:taxon-name>Laena liangi</tp:taxon-name></italic> sp. n., male <bold>6</bold> <italic><tp:taxon-name>Laena dentatocrassa</tp:taxon-name></italic> sp. n., male<bold>.</bold></p></caption><graphic xmlns:xlink="http://www.w3.org/1999/xlink" xlink:href="ZooKeys-177-015-g001.jpg" position="float" orientation="portrait" xlink:type="simple"/></fig></tp:treatment-sec></tp:taxon-treatment>
